# Supplementary material for: 1-Ethyl-1H-2,1-benzothia­zin-4(3H)-one 2,2-dioxide
Source: Acta Crystallogr Sect E Struct Rep Online. 2008 Feb 6;64(Pt 3):o558. doi: 10.1107/S1600536808003504 (PMC2960787; doi:10.1107/S1600536808003504)
Supplement: Supplementary file 2 [file e-64-0o558-Isup2.hkl]

#
# h,k,l, Fc-squared, Fo-squared, sigma(Fo-squared) and status flag
#
data_I
_shelx_title ' HS8_0m in P-1'
_shelx_refln_list_code          4
_shelx_F_calc_maximum       97.54
_exptl_crystal_F_000       236.00
_reflns_d_resolution_high  0.7405
 
loop_
 _symmetry_equiv_pos_as_xyz
 'x, y, z'
 '-x, -y, -z'
 
_cell_length_a     7.0272
_cell_length_b     8.0448
_cell_length_c     9.5880
_cell_angle_alpha  99.124
_cell_angle_beta   95.075
_cell_angle_gamma 104.092
 
_shelx_F_squared_multiplier     1.000
 
loop_
 _refln_index_h
 _refln_index_k
 _refln_index_l
 _refln_F_squared_calc
 _refln_F_squared_meas
 _refln_F_squared_sigma
 _refln_observed_status
   1   0   0      142.82      150.41      1.69 o
   2   0   0     9514.03     9681.75     80.38 o
   3   0   0      323.33      312.26      3.60 o
   4   0   0     1746.27     1792.74     19.30 o
   5   0   0       42.48       47.83      1.94 o
   6   0   0       13.69       11.88      1.52 o
   7   0   0        0.09       -0.15      1.67 o
   8   0   0        2.84        1.67      1.88 o
   9   0   0        2.60        5.76      4.03 o
  -9   1   0        0.09       -0.01      2.29 o
  -8   1   0        7.90        4.80      1.92 o
  -7   1   0        3.31        4.63      1.70 o
  -6   1   0       76.39       79.33      2.68 o
  -5   1   0       93.65       94.83      2.47 o
  -4   1   0     1166.36     1232.47     15.22 o
  -3   1   0      765.28      844.76      8.38 o
  -2   1   0     4326.69     4387.34     36.67 o
  -1   1   0     1225.34     1259.54     10.29 o
   0   1   0     1978.10     1920.34     38.38 o
   1   1   0     6197.56     6189.17     51.52 o
   2   1   0       48.91       55.20      1.11 o
   3   1   0      642.57      644.63      6.73 o
   4   1   0      267.28      248.67      4.05 o
   5   1   0        9.83       13.46      1.36 o
   6   1   0        5.00        4.72      1.57 o
   7   1   0        0.66        3.61      1.86 o
   8   1   0        2.52        0.41      2.30 o
  -9   2   0        0.79       -1.45      2.28 o
  -8   2   0        3.86        3.22      1.88 o
  -7   2   0        7.55        7.11      2.01 o
  -6   2   0       11.20       12.77      1.56 o
  -5   2   0        3.21        1.24      1.00 o
  -4   2   0      294.36      302.17      4.23 o
  -3   2   0        2.98        1.89      0.62 o
  -2   2   0        4.56        8.69      0.57 o
  -1   2   0      755.35      754.10      6.47 o
   0   2   0      826.09      857.78      7.28 o
   1   2   0      372.30      398.15      3.79 o
   2   2   0      960.00      944.55      8.97 o
   3   2   0       26.82       28.62      1.39 o
   4   2   0      348.19      344.45      5.77 o
   5   2   0      227.47      215.58      4.49 o
   6   2   0        2.32        0.52      1.71 o
   7   2   0        3.37        1.69      2.00 o
   8   2   0        0.00        0.96      2.96 o
  -9   3   0       22.28       22.49      3.09 o
  -8   3   0        8.90       13.62      3.50 o
  -7   3   0       33.79       27.97      2.40 o
  -6   3   0      121.85      125.57      3.34 o
  -5   3   0        1.09       -0.93      0.96 o
  -4   3   0        0.00       -0.76      0.76 o
  -3   3   0        0.18        0.72      0.63 o
  -2   3   0       43.17       54.50      1.19 o
  -1   3   0        5.52        4.11      0.49 o
   0   3   0      568.00      521.96      4.73 o
   1   3   0      599.19      617.53      6.92 o
   2   3   0       14.78       23.29      1.08 o
   3   3   0      183.36      191.50      3.34 o
   4   3   0       21.44       23.78      1.66 o
   5   3   0       33.98       34.35      2.36 o
   6   3   0       32.62       34.51      2.82 o
   7   3   0        0.21        0.07      2.70 o
   8   3   0        2.92        0.88      3.87 o
  -9   4   0        0.23        0.93      2.38 o
  -8   4   0       61.84       65.70      3.54 o
  -7   4   0        1.24        1.37      1.74 o
  -6   4   0      256.92      240.53      4.92 o
  -5   4   0      133.84      131.92      2.94 o
  -4   4   0      135.41      146.81      2.75 o
  -3   4   0        0.83        1.24      0.72 o
  -2   4   0      343.36      409.23      4.25 o
  -1   4   0      169.18      172.52      2.53 o
   0   4   0      153.02      199.00      2.80 o
   1   4   0      405.76      388.34      5.01 o
   2   4   0      136.37      138.59      2.71 o
   3   4   0      105.84      101.26      2.96 o
   4   4   0       94.18       93.75      3.11 o
   5   4   0        9.13        7.61      2.01 o
   6   4   0        0.25       -3.66      3.66 o
   7   4   0        5.35        4.69      3.43 o
  -9   5   0        6.77        7.79      3.33 o
  -8   5   0        6.39        3.60      2.36 o
  -7   5   0       30.36       31.94      2.70 o
  -6   5   0        0.55       -1.30      1.30 o
  -5   5   0       61.76       64.30      2.40 o
  -4   5   0       34.93       30.63      1.62 o
  -3   5   0        0.23       -0.49      0.84 o
  -2   5   0       67.62       64.22      1.68 o
  -1   5   0      101.87       85.79      1.89 o
   0   5   0       94.01       99.73      2.23 o
   1   5   0        0.33        0.23      0.83 o
   2   5   0       12.13       12.71      1.34 o
   3   5   0        5.59        5.53      1.67 o
   4   5   0       27.83       26.02      2.67 o
   5   5   0       40.62       35.14      4.28 o
   6   5   0        2.59        2.35      3.33 o
  -8   6   0        3.22        0.45      2.50 o
  -7   6   0        7.39        3.27      2.61 o
  -6   6   0       43.44       45.75      3.03 o
  -5   6   0       69.90       68.96      3.37 o
  -4   6   0       55.62       57.24      2.46 o
  -3   6   0       58.56       58.60      1.90 o
  -2   6   0       26.58       30.63      1.62 o
  -1   6   0      151.65      154.68      2.85 o
   0   6   0        0.13       -0.93      0.93 o
   1   6   0       69.95       76.87      3.14 o
   2   6   0        6.64        8.55      2.03 o
   3   6   0       60.58       62.82      4.45 o
   4   6   0       17.78       27.23      4.14 o
   5   6   0       38.26       43.17      4.94 o
   6   6   0        3.11        3.90      4.79 o
  -8   7   0       11.02       13.99      3.66 o
  -7   7   0        0.17        1.35      2.71 o
  -6   7   0       44.96       51.21      4.63 o
  -5   7   0        3.24        3.58      1.80 o
  -4   7   0       13.24       14.90      2.02 o
  -3   7   0        0.05        1.28      1.41 o
  -2   7   0       16.15        9.48      2.05 o
  -1   7   0       82.80       86.36      4.01 o
   0   7   0       31.98       27.63      2.65 o
   1   7   0       62.86       60.85      4.05 o
   2   7   0        1.26        2.02      2.98 o
   3   7   0       44.95       33.19      6.54 o
   4   7   0        6.78       12.71      5.41 o
   5   7   0        0.01        0.52      4.90 o
  -7   8   0        1.94        3.27      2.97 o
  -6   8   0        4.42       10.50      3.47 o
  -5   8   0       12.91        9.28      2.70 o
  -4   8   0       10.52        4.84      2.11 o
  -3   8   0        5.60        5.51      2.05 o
  -2   8   0       37.99       32.53      4.33 o
  -1   8   0       20.31       19.56      3.04 o
   0   8   0       15.67       18.66      3.10 o
   1   8   0        6.61        6.61      3.70 o
   2   8   0        1.22        2.11      2.96 o
   3   8   0        0.02        5.87      4.91 o
   4   8   0        2.28        3.09      5.61 o
  -7   9   0        6.34       -0.84      4.13 o
  -6   9   0       12.04       16.03      5.53 o
  -5   9   0        4.53       11.70      5.01 o
  -4   9   0       22.25       23.90      4.37 o
  -3   9   0        0.03        0.68      4.22 o
  -2   9   0        0.79       -0.15      2.27 o
  -1   9   0        3.77        4.62      2.63 o
   0   9   0        1.21       -1.39      2.46 o
   1   9   0       13.77       10.95      4.94 o
   2   9   0        0.13       -3.78      4.70 o
  -5  10   0        0.73        5.99      5.02 o
  -4  10   0       10.26       26.24      6.67 o
  -3  10   0        2.53        2.10      3.57 o
  -2  10   0       16.23       21.27      3.94 o
  -1  10   0        1.07        1.04      3.06 o
   0  10   0       10.25        4.07      5.29 o
  -1 -10   1        8.06        5.85      5.78 o
   0 -10   1        6.11       13.82      4.37 o
   1 -10   1       37.40       37.77      4.58 o
   2 -10   1       15.68       18.76      6.03 o
   3 -10   1        2.22        2.34      4.69 o
   4 -10   1       12.98       20.27      6.08 o
   5 -10   1        0.25       -0.53      4.29 o
  -3  -9   1        2.04       12.09      6.26 o
  -2  -9   1        4.27        7.43      5.73 o
  -1  -9   1        3.62        1.80      3.27 o
   0  -9   1       19.71       25.28      5.79 o
   1  -9   1       11.79        8.98      2.80 o
   2  -9   1       26.87       33.17      3.81 o
   3  -9   1       28.54       28.32      4.57 o
   4  -9   1        3.97        3.41      3.96 o
   5  -9   1       43.91       52.22      6.39 o
   6  -9   1        1.32        1.91      7.30 o
   7  -9   1        0.57        1.18      3.08 o
  -4  -8   1        7.89        3.26      5.51 o
  -3  -8   1        2.39       -2.14      4.54 o
  -2  -8   1       36.96       37.95      4.85 o
  -1  -8   1        0.66        1.44      3.48 o
   0  -8   1      118.47      115.98      5.73 o
   1  -8   1       24.24       26.29      5.01 o
   2  -8   1        5.32        5.26      1.96 o
   3  -8   1        5.10        5.69      2.27 o
   4  -8   1        0.42        0.36      2.04 o
   5  -8   1        0.29       -0.06      2.39 o
   6  -8   1        8.80        6.81      3.24 o
   7  -8   1       10.09       13.34      3.43 o
  -5  -7   1       26.47       18.13      6.50 o
  -4  -7   1       53.26       50.17      7.75 o
  -3  -7   1        6.14        1.25      2.74 o
  -2  -7   1       67.03       71.45      6.94 o
  -1  -7   1        0.67        0.55      2.42 o
   0  -7   1       65.12       67.79      3.61 o
   1  -7   1        6.15        4.42      1.64 o
   2  -7   1        2.49        2.32      1.56 o
   3  -7   1        7.14        8.79      1.60 o
   4  -7   1        4.48        5.09      1.49 o
   5  -7   1       54.23       52.57      2.82 o
   6  -7   1        1.92        0.75      2.91 o
   7  -7   1       10.75       14.80      3.36 o
   8  -7   1        3.79        3.83      2.93 o
  -6  -6   1       48.59       51.93      8.31 o
  -5  -6   1       17.70       16.84      5.60 o
  -4  -6   1      138.70      147.07      6.30 o
  -3  -6   1        0.19       -0.27      1.93 o
  -2  -6   1       68.74       77.91      4.25 o
  -1  -6   1        3.49        1.83      1.19 o
   0  -6   1       61.02       59.52      1.88 o
   1  -6   1       75.68       75.18      2.21 o
   2  -6   1       84.15       85.24      2.11 o
   3  -6   1       90.87       87.53      2.40 o
   4  -6   1      110.31      108.22      3.01 o
   5  -6   1       60.30       60.96      2.35 o
   6  -6   1        5.08        6.29      1.75 o
   7  -6   1        0.00        2.12      2.02 o
   8  -6   1        0.01       -1.99      1.99 o
  -7  -5   1        0.00       -2.71      4.80 o
  -6  -5   1       25.09       26.03      4.52 o
  -5  -5   1       29.45       27.27      4.15 o
  -4  -5   1        0.42       -1.79      1.79 o
  -3  -5   1       24.40       25.76      2.22 o
  -2  -5   1       58.57       61.24      2.18 o
  -1  -5   1       98.31      100.80      2.31 o
   0  -5   1      319.93      310.68      4.08 o
   1  -5   1      181.49      180.01      2.94 o
   2  -5   1        6.99        4.55      0.83 o
   3  -5   1        3.69        4.33      0.92 o
   4  -5   1       56.32       58.05      1.84 o
   5  -5   1       16.73       15.23      1.51 o
   6  -5   1       38.16       39.12      4.12 o
   7  -5   1       14.67       17.07      2.55 o
   8  -5   1        9.85        7.47      2.81 o
   9  -5   1        2.51        0.76      2.26 o
  -7  -4   1        0.47       -3.71      4.61 o
  -6  -4   1        4.52        0.68      2.96 o
  -5  -4   1        6.96        7.55      2.00 o
  -4  -4   1      139.73      141.65      4.23 o
  -3  -4   1       31.80       31.42      1.60 o
  -2  -4   1       60.56       55.45      1.76 o
  -1  -4   1      260.79      260.90      4.28 o
   0  -4   1      196.56      186.01      2.65 o
   1  -4   1      148.80      144.40      2.05 o
   2  -4   1      220.47      219.20      2.77 o
   3  -4   1       12.23       11.88      0.95 o
   4  -4   1      151.78      150.62      2.79 o
   5  -4   1      233.36      229.77      3.81 o
   6  -4   1       23.26       24.57      1.74 o
   7  -4   1       36.25       41.13      3.41 o
   8  -4   1        0.96        1.07      1.72 o
   9  -4   1       17.90       23.53      2.87 o
  -8  -3   1        0.00       -0.75      6.23 o
  -7  -3   1        2.45        3.63      3.09 o
  -6  -3   1        8.04       12.11      2.68 o
  -5  -3   1        6.66        3.83      1.61 o
  -4  -3   1        8.40        9.92      1.54 o
  -3  -3   1      376.60      364.18      4.92 o
  -2  -3   1        5.93        3.77      0.80 o
  -1  -3   1      641.74      633.34      6.40 o
   0  -3   1     1676.62     1670.67     14.47 o
   1  -3   1       56.94       56.04      1.14 o
   2  -3   1      154.49      151.57      1.99 o
   3  -3   1       76.44       76.84      2.29 o
   4  -3   1      208.88      210.36      3.26 o
   5  -3   1      156.88      166.08      3.21 o
   6  -3   1       69.71       62.23      2.52 o
   7  -3   1       10.97       13.51      2.53 o
   8  -3   1        2.35        2.18      1.75 o
   9  -3   1        0.00       -0.32      2.07 o
  -8  -2   1        1.04        3.92      3.18 o
  -7  -2   1        8.34        3.30      3.92 o
  -6  -2   1        9.18        7.38      2.01 o
  -5  -2   1      287.48      276.91      5.36 o
  -4  -2   1        1.17        2.21      1.03 o
  -3  -2   1      141.79      141.96      2.52 o
  -2  -2   1        5.09        3.09      0.63 o
  -1  -2   1      802.77      834.52      7.25 o
   0  -2   1        0.24        0.23      0.48 o
   1  -2   1     1880.01     1864.16     14.56 o
   2  -2   1      284.40      298.47      2.84 o
   3  -2   1      116.27      109.58      2.21 o
   4  -2   1      246.48      229.06      3.83 o
   5  -2   1       44.59       43.99      1.80 o
   6  -2   1       17.97       20.60      1.76 o
   7  -2   1       10.33        7.90      1.60 o
   8  -2   1        1.69        0.14      1.69 o
   9  -2   1        5.37        5.28      2.26 o
  -8  -1   1        1.16       -0.16      2.74 o
  -7  -1   1       11.88       13.30      2.26 o
  -6  -1   1       18.25       15.19      1.75 o
  -5  -1   1       74.83       74.36      2.68 o
  -4  -1   1      207.61      214.11      3.17 o
  -3  -1   1       15.27       20.57      0.96 o
  -2  -1   1       18.36       13.11      0.69 o
  -1  -1   1      695.74      690.56      6.76 o
   0  -1   1      663.23      664.18      5.33 o
   1  -1   1      346.72      363.09      3.39 o
   2  -1   1       44.70       63.84      0.91 o
   3  -1   1      116.61      128.59      2.15 o
   4  -1   1       24.05       29.00      1.29 o
   5  -1   1       87.43       74.75      2.30 o
   6  -1   1      193.43      172.28      4.08 o
   7  -1   1        0.31        0.65      1.59 o
   8  -1   1       85.16       75.55      3.50 o
   9  -1   1        0.01        2.21      3.77 o
  -9   0   1        9.45       14.46      3.77 o
  -8   0   1        0.21       -3.15      3.49 o
  -7   0   1        9.11        8.81      3.29 o
  -6   0   1       18.44       19.37      1.79 o
  -5   0   1        2.14        2.89      1.24 o
  -4   0   1       44.00       45.06      1.54 o
  -3   0   1      829.83      864.11      8.71 o
  -2   0   1      386.44      404.82      3.95 o
  -1   0   1     4670.82     4464.34     42.86 o
   0   0   1       29.15       27.86      0.90 o
   1   0   1     1969.86     1962.21     20.97 o
   2   0   1     1293.55     1389.69     11.85 o
   3   0   1      614.50      656.52      9.34 o
   4   0   1      315.57      317.47      5.29 o
   5   0   1        6.35        4.38      1.00 o
   6   0   1      422.89      396.27      7.10 o
   7   0   1       45.92       40.95      2.37 o
   8   0   1       72.83       75.98      3.56 o
  -9   1   1        0.52        1.96      4.14 o
  -8   1   1       14.48       20.81      4.73 o
  -7   1   1        0.16       -0.21      1.72 o
  -6   1   1      114.83      104.83      3.23 o
  -5   1   1      180.55      187.32      3.69 o
  -4   1   1       19.10       16.84      1.02 o
  -3   1   1        5.42        3.26      0.64 o
  -2   1   1      131.89      143.74      2.63 o
  -1   1   1      152.47      145.51      1.72 o
   0   1   1      122.46      127.41      1.30 o
   1   1   1      693.97      701.19      6.16 o
   2   1   1      440.62      462.80      4.78 o
   3   1   1      115.40      102.44      1.95 o
   4   1   1      138.25      130.70      2.63 o
   5   1   1        4.43        3.88      1.23 o
   6   1   1       43.87       43.12      2.31 o
   7   1   1       15.56       15.94      2.10 o
   8   1   1        2.70        0.95      1.97 o
  -9   2   1        0.09        2.15      4.67 o
  -8   2   1        3.04        2.27      2.91 o
  -7   2   1        0.05        0.02      1.72 o
  -6   2   1        4.54        1.84      1.43 o
  -5   2   1       47.28       48.66      2.60 o
  -4   2   1      108.54      115.56      2.26 o
  -3   2   1      225.83      226.06      2.85 o
  -2   2   1       50.19       43.15      1.10 o
  -1   2   1      470.95      467.26      4.80 o
   0   2   1      554.50      561.07      4.82 o
   1   2   1      619.71      603.05      5.59 o
   2   2   1      471.26      486.31      5.00 o
   3   2   1       78.51       81.82      1.94 o
   4   2   1      472.62      464.36      6.53 o
   5   2   1       21.97       20.88      1.86 o
   6   2   1        7.23        6.80      1.68 o
   7   2   1        0.02       -0.35      1.70 o
   8   2   1        0.96        0.01      2.22 o
  -9   3   1        1.19        4.93      3.23 o
  -8   3   1        0.45        0.08      2.65 o
  -7   3   1        5.34        4.24      2.16 o
  -6   3   1        0.03        0.91      1.48 o
  -5   3   1       19.67       19.32      1.68 o
  -4   3   1        0.04       -0.32      0.85 o
  -3   3   1       34.38       32.22      1.09 o
  -2   3   1      285.81      320.32      3.71 o
  -1   3   1      501.17      484.42      4.47 o
   0   3   1     1741.25     1795.48     15.54 o
   1   3   1      351.68      386.53      4.08 o
   2   3   1      572.20      586.29      6.42 o
   3   3   1       62.54       67.62      2.00 o
   4   3   1      126.91      129.48      3.33 o
   5   3   1      109.96      102.24      3.44 o
   6   3   1        0.17       -1.17      1.72 o
   7   3   1        0.22        0.37      2.22 o
  -9   4   1        2.81        2.63      3.05 o
  -8   4   1        0.56        2.32      2.75 o
  -7   4   1        3.21        1.82      1.87 o
  -6   4   1       46.96       46.56      2.39 o
  -5   4   1        0.87        1.66      1.13 o
  -4   4   1      138.19      154.14      2.79 o
  -3   4   1      101.54      125.61      2.36 o
  -2   4   1      140.71      162.08      3.07 o
  -1   4   1      560.04      646.58      6.42 o
   0   4   1     1206.06     1213.70     14.87 o
   1   4   1      677.15      729.27      7.89 o
   2   4   1       55.62       63.10      2.24 o
   3   4   1      215.29      215.19      4.15 o
   4   4   1        0.04       -0.81      1.26 o
   5   4   1        0.44        0.70      1.74 o
   6   4   1        3.42        3.94      2.34 o
   7   4   1        0.48       -1.42      2.92 o
  -9   5   1        2.76        2.77      3.36 o
  -8   5   1        0.64       -2.24      2.55 o
  -7   5   1        5.27        3.68      2.73 o
  -6   5   1        6.17        7.71      1.59 o
  -5   5   1      143.98      140.66      3.54 o
  -4   5   1       55.84       54.97      1.85 o
  -3   5   1        0.11       -0.15      0.88 o
  -2   5   1      134.37      134.33      2.37 o
  -1   5   1        3.48        5.94      0.94 o
   0   5   1       35.30       38.65      1.51 o
   1   5   1       18.64       22.47      1.35 o
   2   5   1       38.53       39.62      2.18 o
   3   5   1        0.00       -1.37      1.37 o
   4   5   1       97.32      103.27      4.20 o
   5   5   1       16.79       11.61      4.99 o
   6   5   1        0.29        1.99      3.03 o
  -8   6   1        1.13        3.49      3.95 o
  -7   6   1       12.29        8.29      3.14 o
  -6   6   1       13.94       14.28      2.63 o
  -5   6   1        5.12        6.71      1.56 o
  -4   6   1       78.76       79.45      2.96 o
  -3   6   1        0.15       -0.08      0.97 o
  -2   6   1        9.01        8.38      1.27 o
  -1   6   1       71.09       62.35      1.93 o
   0   6   1       47.36       48.71      2.23 o
   1   6   1       58.98       66.52      2.83 o
   2   6   1       34.46       33.42      2.44 o
   3   6   1       20.46       25.22      3.83 o
   4   6   1        6.19        7.30      3.08 o
   5   6   1       21.80       31.44      4.42 o
  -8   7   1        3.81        0.96      3.02 o
  -7   7   1        1.49        5.85      3.36 o
  -6   7   1        0.40        0.69      2.25 o
  -5   7   1       41.51       36.65      3.28 o
  -4   7   1       84.74       78.01      3.99 o
  -3   7   1       91.84       82.58      3.91 o
  -2   7   1       87.80       78.30      6.94 o
  -1   7   1       34.43       28.53      2.73 o
   0   7   1      151.83      137.18      4.96 o
   1   7   1        0.02       -1.46      1.89 o
   2   7   1        5.35       11.05      2.67 o
   3   7   1        3.80        3.81      3.17 o
   4   7   1        1.80        2.08      3.57 o
   5   7   1        1.32       -2.46      4.69 o
  -7   8   1        6.29       13.10      5.24 o
  -6   8   1       15.81       14.56      5.36 o
  -5   8   1       41.48       49.72      5.29 o
  -4   8   1       41.75       32.79      3.64 o
  -3   8   1        1.92        2.15      2.36 o
  -2   8   1       44.03       38.16      4.07 o
  -1   8   1       16.50       17.33      3.75 o
   0   8   1        0.56       -0.84      2.09 o
   1   8   1       21.29       21.82      4.03 o
   2   8   1        3.64        8.67      5.20 o
   3   8   1        4.86       10.32      5.64 o
  -6   9   1        8.79        8.19      5.20 o
  -5   9   1        1.93        0.39      4.01 o
  -4   9   1        7.19        5.03      3.45 o
  -3   9   1       10.76       16.25      3.35 o
  -2   9   1        0.00        1.06      3.43 o
  -1   9   1       26.72       29.28      4.08 o
   0   9   1       26.02       21.94      3.72 o
   1   9   1        0.07        0.25      5.04 o
   2   9   1       10.77       12.16      6.22 o
  -5  10   1        4.16       -1.55      4.64 o
  -4  10   1        1.53        2.39      3.94 o
  -3  10   1        7.01       13.89      4.28 o
  -2  10   1        7.77        6.93      3.33 o
  -1  10   1        4.40        1.51      3.69 o
   0  10   1        3.71        3.64      5.84 o
  -1 -10   2        1.62        3.01      3.97 o
   0 -10   2       23.10       25.97      6.80 o
   1 -10   2       18.82       24.63      4.89 o
   2 -10   2        2.42       -3.61      3.86 o
   3 -10   2        4.91        0.14      4.06 o
   4 -10   2        3.15        1.57      4.18 o
   5 -10   2        0.42        2.40      4.32 o
  -3  -9   2       13.39       14.04      6.82 o
  -2  -9   2        1.95        1.91      3.59 o
  -1  -9   2       28.70       27.54      4.70 o
   0  -9   2        3.90        4.79      3.32 o
   1  -9   2       47.62       53.96      6.51 o
   2  -9   2       13.52       14.22      4.92 o
   3  -9   2        2.73        4.05      2.91 o
   4  -9   2       10.60       10.46      3.37 o
   5  -9   2        0.02       -2.07      2.65 o
   6  -9   2        6.87        1.47      2.83 o
  -4  -8   2        0.40        5.56      5.69 o
  -3  -8   2       27.40       29.61     11.73 o
  -2  -8   2       20.29       13.52      3.71 o
  -1  -8   2       60.80       66.98      5.62 o
   0  -8   2       31.74       35.58      4.45 o
   1  -8   2        3.12        4.34      1.91 o
   2  -8   2        0.47        1.42      1.82 o
   3  -8   2        3.11        1.90      1.78 o
   4  -8   2       33.20       30.33      3.91 o
   5  -8   2       28.66       20.66      6.35 o
   6  -8   2       47.40       38.67      4.25 o
   7  -8   2        1.08        2.90      2.34 o
  -5  -7   2        1.45       -4.44      4.44 o
  -4  -7   2        0.49       -1.73      4.33 o
  -3  -7   2        2.11       -2.36      2.36 o
  -2  -7   2       27.18       22.84      3.80 o
  -1  -7   2       68.65       68.32      5.46 o
   0  -7   2       19.57       15.17      2.32 o
   1  -7   2      244.93      232.03      5.15 o
   2  -7   2      396.89      387.28      6.46 o
   3  -7   2      135.63      130.33      4.04 o
   4  -7   2      203.65      193.39      5.34 o
   5  -7   2        0.49        2.73      1.70 o
   6  -7   2      100.54      103.41      4.08 o
   7  -7   2        0.61        0.85      2.08 o
   8  -7   2        3.83        3.16      2.34 o
  -6  -6   2       12.04       12.38      6.00 o
  -5  -6   2       21.46       22.52      6.18 o
  -4  -6   2       23.89       17.44      3.76 o
  -3  -6   2       12.43       12.49      2.61 o
  -2  -6   2      170.28      163.20      5.96 o
  -1  -6   2       22.27       23.10      1.60 o
   0  -6   2      811.86      789.40      9.41 o
   1  -6   2       91.28       91.54      2.22 o
   2  -6   2      700.30      693.67      8.32 o
   3  -6   2        1.51        2.51      1.02 o
   4  -6   2      402.82      396.40      6.32 o
   5  -6   2       23.90       27.44      2.56 o
   6  -6   2        0.07       -0.95      1.48 o
   7  -6   2        2.37        3.35      1.70 o
   8  -6   2        0.04       -0.35      1.77 o
  -7  -5   2        4.50        1.97      5.38 o
  -6  -5   2        0.50       -0.67      4.44 o
  -5  -5   2        0.76       -2.16      2.16 o
  -4  -5   2        0.16       -1.90      1.90 o
  -3  -5   2        6.89        6.76      1.67 o
  -2  -5   2       59.78       62.70      1.99 o
  -1  -5   2       31.18       30.41      1.46 o
   0  -5   2      247.32      240.57      3.60 o
   1  -5   2      401.89      383.29      4.56 o
   2  -5   2       11.20       10.77      1.00 o
   3  -5   2      152.82      149.79      2.58 o
   4  -5   2       14.94       16.31      1.27 o
   5  -5   2      175.94      172.88      3.78 o
   6  -5   2       53.75       57.22      2.49 o
   7  -5   2        0.87        2.49      1.51 o
   8  -5   2        6.08        6.95      1.86 o
   9  -5   2        0.72        1.30      2.40 o
  -7  -4   2        0.36        4.53      5.08 o
  -6  -4   2        2.85        3.74      3.20 o
  -5  -4   2       25.87       27.00      3.11 o
  -4  -4   2      105.81       96.74      3.61 o
  -3  -4   2        0.12       -0.88      0.88 o
  -2  -4   2      112.78      120.39      2.80 o
  -1  -4   2       33.64       30.28      1.18 o
   0  -4   2      490.91      484.24      4.82 o
   1  -4   2      366.07      362.73      3.93 o
   2  -4   2      108.47      110.14      2.01 o
   3  -4   2       42.25       39.06      1.35 o
   4  -4   2      106.21      102.57      2.37 o
   5  -4   2       28.82       26.60      1.55 o
   6  -4   2       34.91       36.42      1.98 o
   7  -4   2       14.32       19.15      1.79 o
   8  -4   2        0.68       -0.31      1.50 o
   9  -4   2        2.61        2.44      1.71 o
  -8  -3   2        4.00       12.55      5.65 o
  -7  -3   2       11.79       12.88      3.99 o
  -6  -3   2       38.06       38.99      6.29 o
  -5  -3   2       56.27       53.22      2.81 o
  -4  -3   2      367.21      362.61      5.56 o
  -3  -3   2       41.94       32.71      1.51 o
  -2  -3   2      340.76      335.60      4.23 o
  -1  -3   2      183.89      167.43      2.38 o
   0  -3   2        9.98       14.24      0.74 o
   1  -3   2       13.55       12.60      0.63 o
   2  -3   2       69.16       64.33      1.37 o
   3  -3   2       16.54       18.59      0.88 o
   4  -3   2      135.61      137.00      2.35 o
   5  -3   2      223.48      218.18      3.90 o
   6  -3   2       11.49       11.22      1.41 o
   7  -3   2        4.92        2.93      1.34 o
   8  -3   2        1.63        1.01      1.44 o
   9  -3   2        0.01        1.40      1.58 o
  -8  -2   2       26.56       19.35      4.31 o
  -7  -2   2        0.00       -1.44      2.78 o
  -6  -2   2      145.27      137.97      5.07 o
  -5  -2   2       23.94       27.20      2.02 o
  -4  -2   2      182.70      169.57      4.66 o
  -3  -2   2       38.54       34.44      1.30 o
  -2  -2   2      160.30      163.26      2.85 o
  -1  -2   2        1.65        0.86      0.49 o
   0  -2   2      975.21      956.87      8.41 o
   1  -2   2     2464.08     2533.93     22.20 o
   2  -2   2       38.14       31.51      0.77 o
   3  -2   2      911.20      886.44     10.19 o
   4  -2   2       53.80       55.32      1.54 o
   5  -2   2      251.42      250.41      3.84 o
   6  -2   2       46.78       46.22      2.02 o
   7  -2   2        0.02       -0.61      1.25 o
   8  -2   2        5.92        7.05      1.64 o
   9  -2   2        7.85        9.27      2.19 o
  -8  -1   2        5.08        3.36      3.12 o
  -7  -1   2        0.93        0.72      3.42 o
  -6  -1   2        3.79        3.16      1.82 o
  -5  -1   2      102.61      105.02      2.77 o
  -4  -1   2      281.48      281.17      4.33 o
  -3  -1   2       75.00       78.60      1.91 o
  -2  -1   2      738.42      682.02      6.70 o
  -1  -1   2       64.50       61.93      1.16 o
   0  -1   2      866.87      880.88      7.94 o
   1  -1   2     2078.40     2075.25     27.61 o
   2  -1   2       26.40       23.68      1.14 o
   3  -1   2       11.41        9.26      0.58 o
   4  -1   2      487.30      468.99      5.88 o
   5  -1   2       45.72       43.90      1.46 o
   6  -1   2       71.33       73.27      2.69 o
   7  -1   2       64.46       66.42      2.53 o
   8  -1   2       25.61       26.84      2.34 o
   9  -1   2       27.62       25.50      2.09 o
  -9   0   2        6.64        5.69      3.62 o
  -8   0   2        0.68       -0.74      5.02 o
  -7   0   2       16.92       19.58      2.81 o
  -6   0   2        1.17        3.71      1.52 o
  -5   0   2        7.24        5.94      1.28 o
  -4   0   2      316.61      317.10      5.94 o
  -3   0   2      134.05      130.27      2.46 o
  -2   0   2        3.56        2.33      0.58 o
  -1   0   2     1931.98     1792.10     15.26 o
   0   0   2      101.96      115.59      1.29 o
   1   0   2       67.60       83.78      1.37 o
   2   0   2      576.51      559.70      6.42 o
   3   0   2       73.66       72.89      1.43 o
   4   0   2      220.94      223.40      4.35 o
   5   0   2      640.01      625.66      7.99 o
   6   0   2        0.28        0.33      1.18 o
   7   0   2       80.51       74.38      3.89 o
   8   0   2        0.06       -0.38      2.02 o
  -9   1   2       15.62       20.23      5.12 o
  -8   1   2       11.53       10.36      3.30 o
  -7   1   2        9.57        5.75      2.18 o
  -6   1   2      102.02      106.52      3.37 o
  -5   1   2        0.03       -0.27      1.03 o
  -4   1   2        5.71        7.24      0.99 o
  -3   1   2       24.48       22.79      1.11 o
  -2   1   2       14.99       11.82      0.68 o
  -1   1   2        2.71        0.38      0.51 o
   0   1   2     3623.48     3672.68     28.25 o
   1   1   2      564.30      596.98      4.88 o
   2   1   2       38.51       35.17      1.24 o
   3   1   2      307.04      293.03      4.02 o
   4   1   2       34.19       37.16      1.37 o
   5   1   2       77.25       74.42      4.03 o
   6   1   2       31.48       33.79      2.15 o
   7   1   2        3.06        2.39      2.04 o
   8   1   2        0.70        2.04      1.80 o
  -9   2   2        0.00       -0.85      3.17 o
  -8   2   2       13.68        8.37      5.62 o
  -7   2   2        2.20        8.88      2.22 o
  -6   2   2       12.44        8.11      1.67 o
  -5   2   2      407.42      411.64      5.55 o
  -4   2   2       47.49       46.43      1.68 o
  -3   2   2       80.65       80.08      1.85 o
  -2   2   2      190.84      186.11      2.28 o
  -1   2   2      665.00      711.30      6.42 o
   0   2   2        0.29       -0.46      0.46 o
   1   2   2      186.92      168.08      2.05 o
   2   2   2       29.84       30.72      1.04 o
   3   2   2       11.13       11.21      0.98 o
   4   2   2      114.45      109.45      2.78 o
   5   2   2        2.48        3.43      1.34 o
   6   2   2        2.03        2.13      1.54 o
   7   2   2        1.40        2.21      1.71 o
   8   2   2        2.59        3.26      2.16 o
  -9   3   2        3.07       -0.89      2.99 o
  -8   3   2        0.10        1.57      2.86 o
  -7   3   2       42.47       44.20      3.55 o
  -6   3   2        0.24        0.73      1.49 o
  -5   3   2       55.03       51.98      2.04 o
  -4   3   2      176.52      185.76      3.41 o
  -3   3   2       16.39       14.44      0.90 o
  -2   3   2       26.44       30.53      1.11 o
  -1   3   2      329.89      339.30      3.72 o
   0   3   2       32.90       33.32      1.25 o
   1   3   2        2.51        2.12      0.65 o
   2   3   2       15.96       15.43      1.07 o
   3   3   2       24.72       26.15      1.76 o
   4   3   2        6.91        5.06      1.30 o
   5   3   2       31.13       29.17      2.61 o
   6   3   2       26.99       27.86      2.42 o
   7   3   2        0.99       -1.76      1.76 o
  -9   4   2        9.54        7.01      3.74 o
  -8   4   2        4.69        4.70      3.17 o
  -7   4   2       15.74       14.44      2.85 o
  -6   4   2       87.12       85.25      3.13 o
  -5   4   2        0.01        0.90      1.18 o
  -4   4   2        2.58        3.79      0.99 o
  -3   4   2       52.07       52.43      1.56 o
  -2   4   2        8.82        7.66      0.92 o
  -1   4   2      251.54      266.01      3.82 o
   0   4   2      300.74      301.88      3.98 o
   1   4   2        3.67        6.42      0.88 o
   2   4   2        1.25        1.55      1.27 o
   3   4   2        0.89        0.47      1.20 o
   4   4   2        7.68        7.01      1.67 o
   5   4   2        1.03        1.63      1.75 o
   6   4   2       25.33       27.75      3.46 o
   7   4   2        3.50        2.86      2.95 o
  -9   5   2        0.62        4.88      3.52 o
  -8   5   2       20.94       19.19      3.95 o
  -7   5   2        4.76        2.14      2.40 o
  -6   5   2       80.17       81.81      3.91 o
  -5   5   2      167.07      159.62      4.18 o
  -4   5   2       25.31       24.37      1.60 o
  -3   5   2       43.30       49.77      1.93 o
  -2   5   2       16.25       19.52      1.25 o
  -1   5   2        1.37        0.47      0.85 o
   0   5   2        4.67        4.02      1.02 o
   1   5   2       65.51       64.24      2.32 o
   2   5   2       29.90       34.81      2.08 o
   3   5   2       28.43       30.11      2.49 o
   4   5   2       40.35       49.93      3.09 o
   5   5   2        1.93        0.08      2.15 o
   6   5   2        0.25       -1.98      2.97 o
  -8   6   2        0.43        0.78      3.95 o
  -7   6   2        9.06        3.83      3.04 o
  -6   6   2        8.14        5.93      2.14 o
  -5   6   2       17.25       18.08      2.50 o
  -4   6   2       96.07       94.06      4.07 o
  -3   6   2        2.25        4.30      1.48 o
  -2   6   2      134.12      130.48      2.88 o
  -1   6   2       53.92       56.22      2.41 o
   0   6   2        0.22        0.82      1.12 o
   1   6   2        0.76       -1.31      1.31 o
   2   6   2        1.20        3.36      1.64 o
   3   6   2        0.72        1.05      2.74 o
   4   6   2        6.35        9.79      3.31 o
   5   6   2       11.41       12.70      3.66 o
  -8   7   2       11.56       13.41      5.31 o
  -7   7   2        0.02        1.65      4.02 o
  -6   7   2       79.21       81.71      6.28 o
  -5   7   2       53.54       54.10      4.21 o
  -4   7   2      117.18      110.00      5.60 o
  -3   7   2       83.98       73.77      4.50 o
  -2   7   2       78.34       59.76      4.13 o
  -1   7   2      124.75      110.12      6.10 o
   0   7   2        6.58        0.68      1.99 o
   1   7   2        0.15        2.42      1.89 o
   2   7   2       11.76        4.88      3.24 o
   3   7   2        1.55        1.55      2.99 o
   4   7   2       14.20       12.34      3.79 o
  -7   8   2       22.09       23.84      6.16 o
  -6   8   2       56.67       59.02      8.08 o
  -5   8   2       55.70       45.05      4.31 o
  -4   8   2        3.33        1.46      2.48 o
  -3   8   2       37.31       33.98      7.94 o
  -2   8   2        0.06        2.88      2.38 o
  -1   8   2        1.16        3.68      2.51 o
   0   8   2        6.82        6.48      4.42 o
   1   8   2        5.76        6.79      5.04 o
   2   8   2        0.13        3.12      4.94 o
   3   8   2        4.69       -0.82      5.28 o
  -6   9   2        8.62       12.11      5.79 o
  -5   9   2        7.04        3.45      3.88 o
  -4   9   2       15.70       19.18      3.68 o
  -3   9   2        3.89        7.61      2.94 o
  -2   9   2       28.09       32.66      4.22 o
  -1   9   2       13.36       13.51      4.23 o
   0   9   2        1.65        2.93      3.48 o
   1   9   2        6.07        7.59      5.68 o
   2   9   2        0.65        1.82      5.43 o
  -4  10   2        0.88        4.04      7.53 o
  -3  10   2       19.47       30.85      4.65 o
  -1  10   2       22.57       32.60      7.57 o
  -1 -10   3        2.18        8.00      5.65 o
   0 -10   3       12.27       25.72      6.95 o
   1 -10   3        9.68       10.30      5.32 o
   2 -10   3        1.44        1.77      4.10 o
   3 -10   3        3.75        2.37      4.13 o
   4 -10   3        1.96        4.79      3.24 o
   5 -10   3        4.66        3.30      3.28 o
  -3  -9   3        3.77       11.84      6.67 o
  -2  -9   3       19.99       26.71      5.18 o
  -1  -9   3        4.55        7.92      3.48 o
   0  -9   3       12.35        9.93      3.60 o
   1  -9   3       30.50       33.80      4.69 o
   2  -9   3        0.16       -1.86      2.10 o
   3  -9   3        2.67       -0.49      2.65 o
   4  -9   3        2.26       -1.50      2.77 o
   5  -9   3       10.99       14.52      3.46 o
   6  -9   3        4.24        5.13      3.14 o
  -4  -8   3       25.99       23.92      7.31 o
  -3  -8   3       38.78       45.68      6.94 o
  -2  -8   3        8.72       11.00      3.45 o
  -1  -8   3       80.07       80.95      6.02 o
   0  -8   3        0.03        1.29      2.55 o
   1  -8   3        2.57        1.92      1.92 o
   2  -8   3       17.52       12.39      3.59 o
   3  -8   3        3.45        4.33      1.71 o
   4  -8   3        9.68        7.99      2.04 o
   5  -8   3       36.74       40.18      2.95 o
   6  -8   3        0.51       -0.09      1.77 o
   7  -8   3        0.12        0.85      2.52 o
  -5  -7   3        6.00        0.61      5.29 o
  -4  -7   3       10.95       12.80      4.03 o
  -3  -7   3        7.89        7.36      3.37 o
  -2  -7   3      109.51      110.20      8.81 o
  -1  -7   3        2.90        5.08      2.22 o
   0  -7   3      558.29      522.68     13.18 o
   1  -7   3      179.90      180.37      4.45 o
   2  -7   3      271.29      263.78      4.98 o
   3  -7   3      123.57      121.40      3.23 o
   4  -7   3      185.08      177.40      4.55 o
   5  -7   3       35.96       33.03      2.50 o
   6  -7   3       38.25       41.74      2.66 o
   7  -7   3        0.27        0.19      1.62 o
   8  -7   3       37.29       31.33      2.64 o
  -6  -6   3        1.44        4.38      5.60 o
  -5  -6   3        3.99        7.50      5.14 o
  -4  -6   3       68.57       71.88      5.63 o
  -3  -6   3       64.21       52.36      5.30 o
  -2  -6   3       99.13       94.62      4.76 o
  -1  -6   3      304.50      309.24      6.38 o
   0  -6   3      113.49      115.26      2.81 o
   1  -6   3      845.11      834.91      9.72 o
   2  -6   3        0.23        0.33      0.93 o
   3  -6   3      317.48      302.98      4.69 o
   4  -6   3        0.25       -1.10      1.10 o
   5  -6   3       33.55       37.30      2.09 o
   6  -6   3       22.50       25.09      2.36 o
   7  -6   3       10.59       10.38      1.72 o
   8  -6   3       16.51       14.59      1.90 o
  -7  -5   3        0.07       -1.55      5.02 o
  -6  -5   3        4.67       16.50      5.69 o
  -5  -5   3        1.82       -2.14      2.29 o
  -4  -5   3       27.20       26.82      3.49 o
  -3  -5   3      101.47      108.83      6.84 o
  -2  -5   3        3.47        2.15      1.10 o
  -1  -5   3      121.32      121.99      2.72 o
   0  -5   3      382.88      375.82      4.81 o
   1  -5   3        0.16       -0.45      0.79 o
   2  -5   3      222.52      220.29      3.20 o
   3  -5   3       51.47       52.91      1.57 o
   4  -5   3      129.92      122.46      2.74 o
   5  -5   3      104.26      102.27      3.38 o
   6  -5   3       16.97       17.63      1.58 o
   7  -5   3        0.56        1.17      1.31 o
   8  -5   3        1.37        3.11      2.50 o
  -7  -4   3        1.66        5.99      5.05 o
  -6  -4   3        2.18       -1.96      4.07 o
  -5  -4   3       13.63       14.10      2.76 o
  -4  -4   3       10.14        8.62      1.95 o
  -3  -4   3        0.02        0.19      1.03 o
  -2  -4   3       89.80       91.42      2.29 o
  -1  -4   3       14.58       12.48      0.96 o
   0  -4   3      165.52      152.23      2.46 o
   1  -4   3      655.71      672.92      7.08 o
   2  -4   3      181.92      197.83      2.82 o
   3  -4   3      114.21      116.53      2.15 o
   4  -4   3      326.14      323.17      4.31 o
   5  -4   3       66.51       65.20      2.02 o
   6  -4   3      174.26      174.42      3.70 o
   7  -4   3        1.87        3.89      1.28 o
   8  -4   3       21.88       23.36      6.27 o
  -8  -3   3        6.63       17.09      6.18 o
  -7  -3   3        3.53        7.14      4.93 o
  -6  -3   3       45.35       42.82      3.79 o
  -5  -3   3       49.81       51.84      4.22 o
  -4  -3   3        0.07       -0.53      1.14 o
  -3  -3   3        3.59        4.37      1.00 o
  -2  -3   3      458.33      480.81      5.59 o
  -1  -3   3       18.71       13.41      0.83 o
   0  -3   3      853.67      944.36      8.94 o
   1  -3   3       15.41       12.94      0.76 o
   2  -3   3     2546.52     2589.83     26.51 o
   3  -3   3        0.80       -0.26      0.70 o
   4  -3   3      725.53      722.49      8.03 o
   5  -3   3      164.10      157.78      2.83 o
   6  -3   3       55.19       54.99      2.96 o
   7  -3   3        9.23        8.79      2.08 o
   8  -3   3        0.09       -0.54      2.79 o
  -8  -2   3        1.25       -2.76      4.40 o
  -7  -2   3       10.53        8.59      7.77 o
  -6  -2   3        2.72        5.41      3.48 o
  -5  -2   3       92.24       90.30      3.44 o
  -4  -2   3        0.23        0.27      0.86 o
  -3  -2   3        4.34        5.90      0.90 o
  -2  -2   3       53.46       58.30      1.67 o
  -1  -2   3      197.50      237.55      2.85 o
   0  -2   3     2578.27     2663.52     22.41 o
   1  -2   3      541.46      622.36      5.73 o
   2  -2   3      268.35      263.18      3.84 o
   3  -2   3      314.68      315.81      4.65 o
   4  -2   3      182.70      171.36      3.55 o
   5  -2   3      142.02      142.55      3.59 o
   6  -2   3       63.50       67.94      3.23 o
   7  -2   3        0.02       -0.93      3.07 o
   8  -2   3        5.27        3.49      2.53 o
  -8  -1   3        4.39        4.26      4.74 o
  -7  -1   3        3.07        1.45      2.90 o
  -6  -1   3       19.44       18.97      2.42 o
  -5  -1   3      117.92      125.81      3.33 o
  -4  -1   3        9.00        9.04      1.13 o
  -3  -1   3       31.26       27.01      1.40 o
  -2  -1   3       20.07       25.09      1.06 o
  -1  -1   3      654.59      642.15      6.46 o
   0  -1   3       28.13       31.71      0.76 o
   1  -1   3      585.15      598.48      9.09 o
   3  -1   3        0.14        0.04      0.55 o
   4  -1   3      430.92      407.42      6.84 o
   5  -1   3        6.06        4.21      1.50 o
   6  -1   3       87.17       92.58      3.76 o
   7  -1   3       10.24       13.40      2.24 o
   8  -1   3        7.96        6.22      2.70 o
  -9   0   3        0.50        2.40      4.97 o
  -8   0   3       16.05       12.66      3.75 o
  -7   0   3        1.55        1.07      2.19 o
  -6   0   3       90.35       80.57      3.31 o
  -5   0   3       32.12       33.68      1.93 o
  -4   0   3       32.73       29.91      1.62 o
  -3   0   3        7.34        6.10      0.83 o
  -2   0   3       98.63      108.33      1.84 o
  -1   0   3      329.22      305.82      3.11 o
   0   0   3       10.73       10.55      0.41 o
   1   0   3        5.87        4.68      0.51 o
   2   0   3      359.56      345.96      8.20 o
   3   0   3        0.33        0.54      0.64 o
   4   0   3      157.57      150.39      2.86 o
   5   0   3      154.80      151.38      5.31 o
   6   0   3        0.61        1.58      1.36 o
   7   0   3        4.70        8.29      2.26 o
   8   0   3        0.02       -0.68      2.56 o
  -9   1   3        6.33        5.97      5.43 o
  -8   1   3       17.87       12.38      3.57 o
  -7   1   3        5.25        9.57      2.53 o
  -6   1   3        1.52       -1.46      1.46 o
  -5   1   3        6.83        5.16      1.04 o
  -4   1   3        0.74       -0.11      0.79 o
  -3   1   3      143.19      137.73      2.42 o
  -2   1   3       10.68       10.47      0.77 o
  -1   1   3      329.37      323.95      3.32 o
   0   1   3      606.27      590.10      5.12 o
   1   1   3       38.97       40.85      1.18 o
   2   1   3        1.55        2.10      0.50 o
   3   1   3       31.98       29.66      1.19 o
   4   1   3        6.45        7.46      0.85 o
   5   1   3       85.17       80.44      2.35 o
   6   1   3       56.43       54.77      2.10 o
   7   1   3        0.03        1.91      1.44 o
   8   1   3        5.80        6.62      3.17 o
  -9   2   3        3.18        2.62      4.81 o
  -8   2   3        0.02       -0.88      3.79 o
  -7   2   3        0.91        1.85      2.17 o
  -6   2   3       32.86       31.73      2.35 o
  -5   2   3      111.20      107.66      2.85 o
  -4   2   3       13.05       13.14      1.10 o
  -3   2   3       18.13       20.22      1.09 o
  -2   2   3       92.03      105.67      2.20 o
  -1   2   3       44.12       53.90      1.20 o
   0   2   3       10.16        9.56      0.63 o
   1   2   3      672.73      669.69      7.16 o
   2   2   3      105.41      111.86      2.51 o
   3   2   3      153.00      155.94      2.78 o
   4   2   3       81.06       74.26      2.19 o
   5   2   3        9.93       12.41      1.41 o
   6   2   3       26.30       29.17      2.01 o
   7   2   3        3.91        5.65      1.59 o
  -9   3   3        0.57        0.27      4.15 o
  -8   3   3        0.73        1.99      2.90 o
  -7   3   3        6.27        7.57      2.57 o
  -6   3   3        0.73        1.53      2.04 o
  -5   3   3       78.38       72.48      3.63 o
  -4   3   3      182.46      183.38      3.02 o
  -3   3   3        8.97       11.76      1.00 o
  -2   3   3      273.42      277.00      3.89 o
  -1   3   3      116.74      117.01      1.85 o
   0   3   3       41.24       37.75      1.14 o
   1   3   3      147.83      142.18      2.42 o
   2   3   3        6.54        9.25      1.04 o
   3   3   3        7.36        5.33      1.00 o
   4   3   3       90.78       84.28      2.88 o
   5   3   3       50.02       53.99      2.94 o
   6   3   3        0.38       -0.54      1.56 o
   7   3   3       10.14       10.04      2.19 o
  -9   4   3       20.84       30.81      7.16 o
  -8   4   3       11.68       10.61      4.95 o
  -7   4   3       51.78       54.45      3.64 o
  -6   4   3       43.78       55.29      3.44 o
  -5   4   3        2.98        4.05      1.28 o
  -4   4   3      129.52      131.27      2.63 o
  -3   4   3       23.70       20.10      1.25 o
  -2   4   3       20.34       15.50      1.15 o
  -1   4   3      400.12      396.29      4.93 o
   0   4   3       94.12       95.63      2.17 o
   1   4   3        0.56        0.03      1.00 o
   2   4   3       23.82       24.54      1.54 o
   3   4   3        2.92        4.62      1.48 o
   4   4   3        4.65        2.43      1.51 o
   5   4   3       40.65       43.96      2.78 o
   6   4   3        8.10       12.38      2.98 o
  -9   5   3        4.87       17.54      5.89 o
  -8   5   3       32.44       37.28      6.88 o
  -7   5   3        0.26       -2.16      2.58 o
  -6   5   3      126.26      114.03      4.67 o
  -5   5   3       16.56       18.30      2.37 o
  -4   5   3        0.09        1.90      1.42 o
  -3   5   3       20.44       25.24      1.60 o
  -2   5   3       14.10       13.78      1.34 o
  -1   5   3        0.36        0.93      0.94 o
   0   5   3      288.78      277.00      5.41 o
   1   5   3       66.20       70.83      2.55 o
   2   5   3       13.14       13.89      1.77 o
   3   5   3       43.02       50.09      2.90 o
   4   5   3        0.49        2.04      1.80 o
   5   5   3        0.03       -1.61      1.84 o
   6   5   3        2.90        4.65      2.42 o
  -8   6   3        2.73        5.46      4.56 o
  -7   6   3       10.70       10.69      3.63 o
  -6   6   3        8.81       11.88      2.89 o
  -5   6   3      132.75      128.04      5.78 o
  -4   6   3       72.96       79.51      4.21 o
  -3   6   3       20.38       22.00      2.46 o
  -2   6   3      155.22      161.68      4.72 o
  -1   6   3        6.53        6.09      1.64 o
   0   6   3        0.40       -0.06      1.35 o
   1   6   3        2.76        2.61      1.53 o
   2   6   3       16.92       19.84      2.45 o
   3   6   3        0.73        1.26      1.93 o
   4   6   3       51.60       62.60      7.27 o
   5   6   3       10.03       11.76      3.55 o
  -8   7   3        2.43        5.14      5.12 o
  -7   7   3       24.46       25.38      6.44 o
  -6   7   3        8.45        6.80      3.34 o
  -5   7   3        2.56        3.73      2.57 o
  -4   7   3       39.28       40.40      4.00 o
  -3   7   3        6.27        2.63      2.23 o
  -2   7   3        0.02        0.57      1.94 o
  -1   7   3        7.49        9.74      2.23 o
   0   7   3       37.28       43.67      5.11 o
   1   7   3       37.91       34.89      4.20 o
   2   7   3       31.15       33.88      4.78 o
   3   7   3       21.48       26.64      4.33 o
   4   7   3        5.74       10.05      3.77 o
  -7   8   3        2.00        0.27      4.60 o
  -6   8   3       16.91       15.44      4.37 o
  -5   8   3        0.61       -0.22      2.46 o
  -4   8   3        6.53        5.18      2.84 o
  -3   8   3        0.21        1.39      3.73 o
  -2   8   3       17.76       17.14      3.37 o
  -1   8   3        6.48        3.72      2.56 o
   0   8   3       63.56       69.99      8.97 o
   1   8   3       14.66       15.23      5.75 o
   2   8   3        4.47       12.07      5.78 o
   3   8   3       10.10       10.90      4.88 o
  -6   9   3        2.23        6.09      5.23 o
  -5   9   3       25.71       34.68      5.50 o
  -4   9   3        9.04       10.46      3.96 o
  -3   9   3        2.79        4.08      3.08 o
  -2   9   3       20.60       22.99      3.98 o
  -1   9   3        0.99       -0.52      5.08 o
   0   9   3        0.46        8.31      5.41 o
   1   9   3        4.05       -2.60      4.86 o
  -3  10   3       10.41       10.21      7.02 o
  -1 -10   4        6.56       15.22      6.15 o
   0 -10   4       51.57       61.20      8.82 o
   1 -10   4        0.19       -0.12      4.24 o
   2 -10   4       19.55       16.01      5.69 o
   3 -10   4        0.96        2.65      4.52 o
   4 -10   4        0.81        0.57      2.98 o
   5 -10   4        1.23        2.69      3.11 o
  -3  -9   4        6.21       -1.25      4.14 o
  -2  -9   4       20.06       24.37      4.85 o
  -1  -9   4        3.22        5.83      4.81 o
   0  -9   4       17.15       20.60      5.71 o
   1  -9   4        6.02        6.92      4.79 o
   2  -9   4       16.52       13.51      3.81 o
   3  -9   4        0.24       -2.33      2.33 o
   4  -9   4       34.03       27.03      3.91 o
   5  -9   4        7.19        2.89      2.27 o
   6  -9   4       18.44       21.02      2.89 o
  -4  -8   4       17.86       14.03      6.17 o
  -3  -8   4        0.89       -1.22      3.40 o
  -2  -8   4        5.47        5.05      3.39 o
  -1  -8   4        0.16        0.92      3.50 o
   0  -8   4        8.37        8.20      2.86 o
   1  -8   4        0.25       -2.28      2.28 o
   2  -8   4       53.19       52.43      2.93 o
   3  -8   4       43.80       40.00      2.84 o
   4  -8   4       26.63       27.74      2.50 o
   5  -8   4       49.76       47.63      2.93 o
   6  -8   4        9.41        6.76      1.90 o
   7  -8   4        3.78        7.15      1.94 o
  -5  -7   4        0.70        5.19      5.08 o
  -4  -7   4        1.36        1.45      3.93 o
  -3  -7   4       14.32       17.92      4.02 o
  -2  -7   4       21.79       23.05      3.94 o
  -1  -7   4       44.53       51.86      9.71 o
   0  -7   4       72.24       72.14      3.57 o
   1  -7   4        4.88        4.12      1.47 o
   2  -7   4        3.71        4.48      1.32 o
   3  -7   4        2.57        4.18      1.53 o
   4  -7   4       38.94       33.82      2.17 o
   5  -7   4        0.42       -1.35      1.35 o
   6  -7   4      102.03      103.35      4.22 o
   7  -7   4       62.23       57.33      5.40 o
  -6  -6   4        6.72        3.85      5.63 o
  -5  -6   4       14.54       15.85      4.14 o
  -4  -6   4        3.73        3.51      3.07 o
  -3  -6   4        5.49        5.74      3.36 o
  -2  -6   4        0.51       -1.10      2.51 o
  -1  -6   4        9.58        7.39      1.78 o
   0  -6   4       47.36       50.95      2.53 o
   1  -6   4       98.85       92.88      2.41 o
   2  -6   4       78.14       73.96      2.21 o
   3  -6   4        1.06        0.52      0.95 o
   4  -6   4       30.69       33.11      1.89 o
   5  -6   4       80.35       80.42      3.13 o
   6  -6   4       15.28       19.50      1.54 o
   7  -6   4       79.07       84.30      5.01 o
   8  -6   4        0.96       -1.84      2.45 o
  -7  -5   4        1.89        0.24      4.91 o
  -6  -5   4        1.68        1.72      4.24 o
  -5  -5   4       15.85        2.68      5.53 o
  -4  -5   4       30.45       27.99      3.99 o
  -3  -5   4       52.13       54.27      3.81 o
  -2  -5   4        7.62        4.36      1.49 o
  -1  -5   4       77.29       75.58      2.09 o
   0  -5   4       85.00       82.47      2.32 o
   1  -5   4      116.73      110.35      2.22 o
   2  -5   4      132.97      136.27      2.49 o
   3  -5   4       13.07       13.17      1.07 o
   4  -5   4      138.88      127.87      2.81 o
   5  -5   4       72.81       73.09      2.18 o
   6  -5   4        7.12        7.50      1.86 o
   7  -5   4       10.92       12.24      2.23 o
   8  -5   4        0.18       -0.85      2.92 o
  -7  -4   4        0.09        9.18      5.54 o
  -6  -4   4        2.02        3.68      3.28 o
  -5  -4   4       35.74       37.93      4.40 o
  -4  -4   4       10.88       13.14      2.52 o
  -3  -4   4      108.44      113.54      2.68 o
  -2  -4   4       38.27       40.69      1.58 o
  -1  -4   4      247.49      245.91      3.97 o
   0  -4   4      263.60      268.88      3.78 o
   1  -4   4      259.99      266.84      3.57 o
   2  -4   4       49.07       54.23      1.48 o
   3  -4   4      159.25      156.30      2.43 o
   4  -4   4        8.36        9.68      1.15 o
   5  -4   4      236.00      225.98      5.69 o
   6  -4   4        4.84        7.02      1.71 o
   7  -4   4        1.36       -1.03      1.65 o
   8  -4   4        1.94        4.70      2.97 o
  -8  -3   4        1.03        7.98      5.63 o
  -7  -3   4        1.50        7.50      4.85 o
  -6  -3   4       11.13       10.22      3.92 o
  -5  -3   4       25.12       30.07      3.17 o
  -4  -3   4       60.72       64.16      2.22 o
  -3  -3   4        9.00       10.03      1.16 o
  -2  -3   4       44.30       48.52      1.80 o
  -1  -3   4      240.48      265.27      4.03 o
   0  -3   4      444.99      459.28      5.32 o
   1  -3   4     1436.94     1510.73     17.12 o
   2  -3   4       20.89       20.06      0.69 o
   3  -3   4      510.80      516.60      7.37 o
   4  -3   4        5.90        5.59      0.89 o
   5  -3   4       23.70       23.19      2.04 o
   6  -3   4        0.64       -1.30      1.42 o
   7  -3   4        0.57        0.65      1.65 o
   8  -3   4        4.76        4.44      2.13 o
  -8  -2   4        1.03        4.26      4.80 o
  -7  -2   4        6.30        0.81      4.11 o
  -6  -2   4       16.05       21.83      3.36 o
  -5  -2   4       68.97       66.41      5.69 o
  -4  -2   4      178.66      183.95      3.27 o
  -3  -2   4       28.84       30.26      1.36 o
  -2  -2   4       96.55       90.44      2.02 o
  -1  -2   4      106.50      102.69      1.82 o
   0  -2   4       88.91      105.67      1.95 o
   1  -2   4      149.94      154.39      1.98 o
   2  -2   4      106.08      100.68      2.31 o
   3  -2   4        2.85        3.45      0.65 o
   4  -2   4      140.88      132.99      2.81 o
   5  -2   4       70.52       66.13      2.68 o
   6  -2   4       14.75       11.28      2.04 o
   7  -2   4        0.53        0.62      1.69 o
   8  -2   4        2.81        1.42      2.03 o
  -8  -1   4       13.14       17.67      6.04 o
  -7  -1   4        1.36        0.43      4.35 o
  -6  -1   4       82.03       74.09     12.11 o
  -5  -1   4       13.49       16.26      1.90 o
  -4  -1   4      174.14      179.38      3.16 o
  -3  -1   4       29.88       28.56      1.64 o
  -2  -1   4      161.64      168.39      2.55 o
  -1  -1   4       73.43       77.56      1.48 o
   0  -1   4      177.12      146.30      2.08 o
   1  -1   4      654.62      651.55     17.96 o
   3  -1   4      216.97      197.79      6.72 o
   4  -1   4        1.01        1.87      0.80 o
   5  -1   4      141.52      135.65      3.34 o
   6  -1   4       34.76       31.92      2.29 o
   7  -1   4        0.23        2.20      1.84 o
   8  -1   4        1.08        2.46      2.72 o
  -9   0   4        0.42        3.35      5.06 o
  -8   0   4        2.70        9.70      5.11 o
  -7   0   4        0.38       -0.32      2.59 o
  -6   0   4        0.57       -1.94      1.94 o
  -5   0   4      135.28      138.28      3.15 o
  -4   0   4      321.47      329.62      4.74 o
  -3   0   4       41.09       42.20      1.49 o
  -2   0   4      935.08      930.05      9.39 o
  -1   0   4      183.35      204.72      2.73 o
   0   0   4     1854.86     1925.38     18.80 o
   1   0   4       68.56       56.02      1.33 o
   2   0   4       64.48       66.43      1.76 o
   3   0   4        0.22        0.54      0.55 o
   4   0   4       28.78       27.99      1.56 o
   5   0   4       12.09       12.22      1.70 o
   6   0   4        2.88        3.67      1.76 o
   7   0   4        4.89        7.94      2.11 o
   8   0   4        0.16       -0.48      2.37 o
  -9   1   4        0.30        3.17      4.91 o
  -8   1   4       12.81       11.03      5.09 o
  -7   1   4        5.48        7.56      2.62 o
  -6   1   4       93.88       80.75      6.39 o
  -5   1   4       17.02       14.28      1.48 o
  -4   1   4     1013.76     1023.12     10.80 o
  -3   1   4       53.67       62.17      1.76 o
  -2   1   4     1284.73     1362.25     12.73 o
  -1   1   4      501.60      504.00      5.13 o
   0   1   4      427.90      479.74      5.97 o
   1   1   4       47.65       51.53      1.05 o
   2   1   4        5.23        7.62      0.80 o
   3   1   4       27.78       27.97      1.71 o
   4   1   4       17.15       16.78      1.79 o
   5   1   4       59.39       56.89      3.58 o
   6   1   4       11.02       14.24      2.55 o
   7   1   4        0.00       -1.06      2.33 o
  -9   2   4        0.03        4.58      4.84 o
  -8   2   4       14.44       10.26      4.97 o
  -7   2   4        7.14        6.18      2.53 o
  -6   2   4      172.94      171.08      7.04 o
  -5   2   4       62.41       63.34      2.48 o
  -4   2   4      107.67      113.19      2.60 o
  -3   2   4      290.91      308.95      4.58 o
  -2   2   4      123.27      137.97      2.27 o
  -1   2   4      302.87      323.37      3.73 o
   0   2   4      476.90      448.70      4.92 o
   1   2   4       13.15       11.09      0.78 o
   2   2   4       17.40       16.75      0.96 o
   3   2   4       17.82       15.72      1.02 o
   4   2   4       18.01       17.72      1.28 o
   5   2   4       10.01       11.29      1.36 o
   6   2   4        8.05        9.66      2.70 o
   7   2   4        0.76        2.06      2.76 o
  -9   3   4        0.64       10.34      5.36 o
  -8   3   4       16.17       25.80      6.22 o
  -7   3   4        0.36        0.12      2.75 o
  -6   3   4       17.10       12.87      2.63 o
  -5   3   4      157.50      164.30      4.67 o
  -4   3   4       21.68       21.98      1.35 o
  -3   3   4       34.88       35.21      1.87 o
  -2   3   4      139.50      141.83      2.53 o
  -1   3   4       91.40       96.46      1.90 o
   0   3   4       80.24       87.87      1.94 o
   1   3   4       82.65       80.64      1.94 o
   2   3   4        2.00        2.38      0.82 o
   3   3   4        9.25        7.71      1.36 o
   4   3   4       64.31       68.54      2.46 o
   5   3   4        1.10        2.89      1.31 o
   6   3   4        1.86        1.53      1.36 o
   7   3   4        0.89       -1.34      3.99 o
  -9   4   4        0.00        1.20      4.79 o
  -8   4   4       53.81       65.93      8.53 o
  -7   4   4        8.90        7.78      2.89 o
  -6   4   4      116.52      118.26      4.79 o
  -5   4   4        0.60        0.69      1.75 o
  -4   4   4        1.18        0.89      1.06 o
  -3   4   4       26.45       26.95      1.38 o
  -2   4   4       25.17       26.36      1.36 o
  -1   4   4      393.69      385.64      5.19 o
   0   4   4       48.77       53.95      1.75 o
   1   4   4       38.94       34.89      1.56 o
   2   4   4       48.39       53.57      3.01 o
   3   4   4        7.89        3.99      1.74 o
   4   4   4       18.51       20.53      1.90 o
   5   4   4       28.59       27.93      2.25 o
   6   4   4        1.95        4.65      2.10 o
  -8   5   4       29.79       17.84      6.16 o
  -7   5   4       25.29       27.29      3.73 o
  -6   5   4        2.16       -1.07      2.13 o
  -5   5   4        8.55        8.15      2.42 o
  -4   5   4       52.09       52.48      3.01 o
  -3   5   4       21.44       23.67      1.87 o
  -2   5   4       38.82       36.76      2.04 o
  -1   5   4       46.36       48.56      2.04 o
   0   5   4      250.77      245.10      4.63 o
   1   5   4        4.49        5.45      1.29 o
   2   5   4       11.43       11.51      1.75 o
   3   5   4       14.03       17.69      2.22 o
   4   5   4        0.02       -0.05      1.76 o
   5   5   4        5.08        6.92      2.34 o
  -8   6   4        1.52        3.09      4.82 o
  -7   6   4        0.51        2.74      3.39 o
  -6   6   4        7.82        5.95      2.63 o
  -5   6   4       52.64       52.88      5.30 o
  -4   6   4        0.68       -1.15      1.97 o
  -3   6   4        7.71        7.68      2.08 o
  -2   6   4        1.28        0.74      1.76 o
  -1   6   4        1.23        0.28      1.42 o
   0   6   4        1.67        1.52      1.58 o
   1   6   4       82.22       78.48      3.75 o
   2   6   4       15.97       14.04      2.26 o
   3   6   4       40.35       36.23      2.97 o
   4   6   4       25.13       27.85      3.30 o
  -7   7   4        7.70        9.25      4.02 o
  -6   7   4        0.02        0.12      2.68 o
  -5   7   4        2.85        0.81      2.50 o
  -4   7   4       16.43       14.22      3.07 o
  -3   7   4        8.86        9.32      2.66 o
  -2   7   4        8.20       11.91      2.38 o
  -1   7   4       77.49       78.34      5.57 o
   0   7   4        8.58        9.88      2.71 o
   1   7   4       23.70       33.28      3.53 o
   2   7   4       12.28        9.96      5.36 o
   3   7   4        6.58       13.19      3.74 o
  -6   8   4       11.96       18.39      5.31 o
  -5   8   4        3.19        3.24      2.98 o
  -4   8   4        2.65        3.26      2.68 o
  -3   8   4       18.33       19.55      3.55 o
  -2   8   4        2.13        5.44      2.74 o
  -1   8   4       35.49       45.57      5.41 o
   0   8   4       22.97       29.06      6.79 o
   1   8   4        1.30        4.70      3.60 o
   2   8   4        3.27        2.40      3.50 o
  -5   9   4        9.29       22.54      5.04 o
  -4   9   4        0.69        1.15      3.11 o
  -3   9   4        3.74        5.61      4.42 o
  -2   9   4        0.00       -3.38      4.91 o
  -1   9   4        1.82       10.26      5.92 o
   0   9   4        0.27        3.17      5.13 o
   0 -10   5        0.66       -4.40      4.40 o
   1 -10   5        0.75        0.18      3.99 o
   2 -10   5        0.40        0.97      3.09 o
   3 -10   5        2.96        2.84      3.21 o
   4 -10   5       12.85       11.91      3.73 o
  -2  -9   5        5.20        4.43      5.20 o
  -1  -9   5        1.25        1.43      4.22 o
   0  -9   5        0.02        2.86      4.17 o
   1  -9   5       16.16       16.27      3.94 o
   2  -9   5       32.94       40.90      4.61 o
   3  -9   5       31.53       28.45      3.97 o
   4  -9   5       22.44       19.31      2.91 o
   5  -9   5        7.79        4.97      2.34 o
   6  -9   5       29.23       29.32      2.90 o
  -4  -8   5        5.82       10.74      4.41 o
  -3  -8   5        0.01       -3.04      3.04 o
  -2  -8   5       12.05        9.69      3.55 o
  -1  -8   5        0.87       -0.62      3.13 o
   0  -8   5        0.08       -1.09      2.61 o
   1  -8   5       53.56       54.04      4.87 o
   2  -8   5       33.83       38.43      2.86 o
   3  -8   5        0.27        2.45      1.75 o
   4  -8   5       52.57       57.00      3.04 o
   5  -8   5        2.56        1.74      1.67 o
   6  -8   5        2.79        5.56      2.08 o
   7  -8   5        5.82       11.47      3.97 o
  -5  -7   5        0.03       -2.68      5.56 o
  -4  -7   5       24.35       21.39      7.91 o
  -3  -7   5       17.76       14.20      3.76 o
  -2  -7   5        0.51       -2.23      2.23 o
  -1  -7   5       58.73       64.45      6.30 o
   0  -7   5        7.86        8.11      1.85 o
   1  -7   5        0.00       -0.33      1.58 o
   2  -7   5       28.06       25.48      2.06 o
   3  -7   5       14.74       18.84      2.02 o
   4  -7   5        0.27       -1.25      1.25 o
   5  -7   5       84.08       82.58      2.80 o
   6  -7   5       18.49       18.54      3.02 o
   7  -7   5        4.85        5.88      2.51 o
  -6  -6   5       15.32       16.47      6.97 o
  -5  -6   5        0.04       -2.31      3.25 o
  -4  -6   5        0.74       -0.54      2.69 o
  -3  -6   5        1.16        2.85      2.69 o
  -2  -6   5       11.77        9.19      2.50 o
  -1  -6   5        7.30        4.44      1.73 o
   0  -6   5      190.08      178.48      4.08 o
   1  -6   5      144.37      137.03      4.23 o
   2  -6   5        0.40       -0.67      1.03 o
   3  -6   5       48.77       50.78      2.18 o
   4  -6   5        4.60        3.49      1.16 o
   5  -6   5        3.86        4.16      1.73 o
   6  -6   5       45.97       47.53      3.06 o
   7  -6   5        5.67        7.16      2.09 o
  -6  -5   5        4.53        2.02      3.71 o
  -5  -5   5       24.06       37.31     12.12 o
  -4  -5   5       17.86       13.24      8.37 o
  -3  -5   5        0.73       -2.47      3.49 o
  -2  -5   5       23.01       23.71      2.18 o
  -1  -5   5        4.10        3.49      1.16 o
   0  -5   5       14.89       14.47      1.23 o
   1  -5   5       60.12       60.33      1.86 o
   2  -5   5       76.20       79.62      2.00 o
   3  -5   5        8.37       10.12      1.12 o
   4  -5   5       71.79       66.24      3.54 o
   5  -5   5       51.24       51.60      2.74 o
   6  -5   5        0.00        1.19      1.51 o
   7  -5   5       11.74       12.26      3.58 o
   8  -5   5        2.74        5.34      2.36 o
  -7  -4   5        1.52       -0.38      4.97 o
  -6  -4   5        1.57        2.67      3.14 o
  -5  -4   5        2.22       -2.55      2.55 o
  -4  -4   5       55.11       59.73      4.88 o
  -3  -4   5       22.92       23.63      2.25 o
  -2  -4   5       16.40       18.68      1.33 o
  -1  -4   5       14.66       14.59      1.27 o
   0  -4   5       46.00       46.78      1.51 o
   1  -4   5       81.83       90.56      2.11 o
   2  -4   5       16.49       17.26      0.86 o
   3  -4   5       97.73       98.05      2.80 o
   4  -4   5        6.27        5.30      1.14 o
   5  -4   5      104.94      101.65      3.40 o
   6  -4   5       61.29       69.48      3.10 o
   7  -4   5        2.04        0.83      1.69 o
   8  -4   5       10.92       11.21      2.29 o
  -7  -3   5        0.18        2.41      5.02 o
  -6  -3   5        7.62        8.26      7.34 o
  -5  -3   5       31.06       31.51      4.07 o
  -4  -3   5        0.14       -1.53      1.53 o
  -3  -3   5       22.78       23.43      1.90 o
  -2  -3   5       33.70       35.06      1.53 o
  -1  -3   5      105.60      106.89      2.32 o
   0  -3   5      207.59      203.21      3.07 o
   1  -3   5      143.56      131.62      2.55 o
   2  -3   5       17.18       19.51      1.15 o
   3  -3   5        1.74        2.59      0.68 o
   4  -3   5       59.26       56.38      2.04 o
   5  -3   5        4.19        5.90      1.34 o
   6  -3   5       57.03       55.97      2.67 o
   7  -3   5       54.84       56.81      3.01 o
   8  -3   5        4.27        5.00      2.59 o
  -8  -2   5        0.01       -2.45      4.85 o
  -7  -2   5       28.94       34.29      4.87 o
  -6  -2   5        8.07        4.29      2.90 o
  -5  -2   5      138.55      130.50      5.54 o
  -4  -2   5       40.04       45.67      2.00 o
  -3  -2   5       53.00       54.27      2.26 o
  -2  -2   5       19.12       18.60      1.24 o
  -1  -2   5        0.77       -0.66      0.74 o
   0  -2   5       10.76       11.35      0.83 o
   1  -2   5       79.40       80.90      1.74 o
   2  -2   5      333.57      328.89      9.06 o
   4  -2   5      116.29      115.05      2.30 o
   5  -2   5       93.06       85.27      2.36 o
   6  -2   5        0.00       -1.93      1.93 o
   7  -2   5       15.69       16.67      2.04 o
   8  -2   5        4.20        6.00      3.13 o
  -8  -1   5        0.74        0.35      4.66 o
  -7  -1   5       10.11       10.04      3.84 o
  -6  -1   5       16.52       17.12      3.43 o
  -5  -1   5       38.08       33.93      2.75 o
  -4  -1   5       39.27       40.97      1.74 o
  -3  -1   5       31.28       31.32      1.53 o
  -2  -1   5       11.11       12.03      0.95 o
  -1  -1   5       59.50       56.23      1.54 o
   0  -1   5      427.44      403.03      5.07 o
   1  -1   5        5.32        6.49      0.70 o
   4  -1   5       35.33       32.76      1.24 o
   5  -1   5       76.18       77.45      3.23 o
   6  -1   5       65.78       64.57      2.93 o
   7  -1   5        0.00       -1.20      1.62 o
   8  -1   5        8.33        7.46      2.23 o
  -8   0   5        5.07        1.99      4.85 o
  -7   0   5        1.40        1.28      2.92 o
  -6   0   5       15.41       19.52      3.71 o
  -5   0   5      161.29      163.74      5.28 o
  -4   0   5       15.46       17.49      1.35 o
  -3   0   5      271.01      282.81      4.68 o
  -2   0   5        9.59       15.73      1.01 o
  -1   0   5     1193.92     1249.97     13.81 o
   0   0   5        5.30       10.31      0.69 o
   1   0   5        0.04        1.78      0.69 o
   2   0   5      278.57      281.86      5.33 o
   3   0   5       27.99       30.96      1.54 o
   4   0   5      266.34      257.29      5.66 o
   5   0   5        1.38        2.62      1.32 o
   6   0   5       90.41       88.80      3.56 o
   7   0   5       20.54       18.56      2.39 o
  -8   1   5        3.32       -4.24      4.24 o
  -7   1   5       41.25       37.91      5.58 o
  -6   1   5       26.26       22.34      3.64 o
  -5   1   5      249.52      261.12      6.82 o
  -4   1   5       73.71       74.08      2.11 o
  -3   1   5      265.15      282.89      6.04 o
  -2   1   5        8.36        8.25      0.88 o
  -1   1   5       81.82      116.04      2.09 o
   0   1   5       26.37       27.47      1.00 o
   1   1   5       29.34       36.49      0.96 o
   2   1   5      119.71      111.62      2.80 o
   3   1   5       10.05        8.84      1.08 o
   4   1   5       80.68       76.35      2.97 o
   5   1   5      126.30      119.14      5.94 o
   6   1   5        0.94        0.88      1.78 o
   7   1   5       16.05       18.90      2.81 o
  -9   2   5        7.09       10.76      5.59 o
  -8   2   5        3.19        4.55      4.81 o
  -7   2   5       13.29       18.46      3.85 o
  -6   2   5       79.14       77.26      5.43 o
  -5   2   5       26.57       31.83      2.97 o
  -4   2   5      166.83      178.71      3.43 o
  -3   2   5       56.30       49.52      1.91 o
  -2   2   5      175.72      182.62      2.88 o
  -1   2   5      151.40      148.56      2.55 o
   0   2   5      158.70      139.36      2.94 o
   1   2   5        6.20        7.17      0.78 o
   2   2   5       26.41       27.67      1.09 o
   3   2   5        4.59        5.99      1.60 o
   4   2   5       39.85       44.40      2.64 o
   5   2   5       30.57       35.01      4.69 o
   6   2   5        8.86       10.11      2.29 o
   7   2   5        0.01       -2.46      2.46 o
  -8   3   5        1.45        3.80      4.89 o
  -7   3   5        4.90        7.78      3.33 o
  -6   3   5        3.88        7.89      2.94 o
  -5   3   5      200.58      191.38      5.82 o
  -4   3   5       26.95       27.21      1.68 o
  -3   3   5      192.88      195.48      3.51 o
  -2   3   5      202.40      192.44      3.77 o
  -1   3   5      193.97      202.92      3.30 o
   0   3   5      550.44      542.06      6.83 o
   1   3   5       68.38       69.80      2.05 o
   2   3   5       92.87       96.29      2.75 o
   3   3   5       39.50       44.67      1.93 o
   4   3   5        3.90        2.35      1.11 o
   5   3   5        7.89        5.61      2.18 o
   6   3   5        0.01        0.04      3.14 o
  -8   4   5       13.38        9.37      4.15 o
  -7   4   5        1.69        2.34      2.72 o
  -6   4   5       84.83       86.96      5.21 o
  -5   4   5        2.41        0.70      2.27 o
  -4   4   5      697.08      657.17     11.34 o
  -3   4   5      155.88      149.84      4.23 o
  -2   4   5     1023.45     1000.26     12.08 o
  -1   4   5      412.63      392.62      5.75 o
   0   4   5      586.72      565.65      7.90 o
   1   4   5      284.43      287.02      4.79 o
   2   4   5       78.94       77.13      3.06 o
   3   4   5       61.20       54.89      2.39 o
   4   4   5        0.09        0.57      1.38 o
   5   4   5        1.31        1.91      1.43 o
   6   4   5        1.83        4.15      3.19 o
  -8   5   5       14.98       15.01      5.59 o
  -7   5   5       13.58       20.43      3.50 o
  -6   5   5       62.03       63.30      4.66 o
  -5   5   5      105.33       99.15      6.09 o
  -4   5   5      111.55      122.50      4.91 o
  -3   5   5      327.38      312.35      6.89 o
  -2   5   5       29.81       30.91      2.15 o
  -1   5   5      508.74      489.00      7.48 o
   0   5   5       29.98       33.43      1.92 o
   1   5   5       66.95       63.96      2.56 o
   2   5   5       22.27       23.53      2.28 o
   3   5   5        7.88        8.50      1.91 o
   4   5   5        8.20        6.94      1.98 o
   5   5   5        2.96        4.43      2.41 o
  -8   6   5        2.53       -0.04      4.81 o
  -7   6   5        4.21        1.35      3.23 o
  -6   6   5       21.62       20.64      3.48 o
  -5   6   5       22.10       18.86      3.53 o
  -4   6   5        2.22       -0.42      3.13 o
  -3   6   5       15.01       19.51      3.53 o
  -2   6   5       17.52       17.68      2.47 o
  -1   6   5        2.86        3.99      2.58 o
   0   6   5      107.47      111.08      4.02 o
   1   6   5       55.48       56.21      2.98 o
   2   6   5       13.42       15.96      2.30 o
   3   6   5       34.23       35.11      3.30 o
   4   6   5        0.98       -0.64      2.23 o
  -7   7   5        1.05        4.69      3.98 o
  -6   7   5        0.90        5.38      3.01 o
  -5   7   5        4.66        2.55      2.71 o
  -4   7   5        4.13        1.33      2.58 o
  -3   7   5        5.94        5.24      2.57 o
  -2   7   5       23.49       22.36      4.04 o
  -1   7   5       12.71       12.97      2.89 o
   0   7   5        0.07        4.55      2.46 o
   1   7   5       17.45       16.77      3.62 o
   2   7   5        2.11        2.29      3.18 o
   3   7   5        1.02        1.44      3.25 o
  -6   8   5        6.01        2.26      3.17 o
  -5   8   5        1.37        0.92      2.91 o
  -4   8   5        0.10        4.03      2.99 o
  -3   8   5        0.02        0.03      3.45 o
  -2   8   5        6.73        5.78      3.70 o
  -1   8   5       15.34       14.03      5.13 o
   0   8   5       12.48        2.58      4.80 o
   1   8   5        0.41       -3.04      3.04 o
  -4   9   5        0.20       -3.49      5.90 o
  -3   9   5        0.00       -0.28      5.83 o
  -2   9   5        1.45       -3.34      4.98 o
  -1   9   5        2.81       -0.91      5.73 o
   0 -10   6        3.98        6.62      5.09 o
   1 -10   6        0.23       -2.47      4.18 o
   2 -10   6       40.79       42.26      5.18 o
   3 -10   6       11.31        7.47      5.82 o
  -2  -9   6        4.52        4.55      4.94 o
  -1  -9   6        3.56        3.69      4.63 o
   0  -9   6       39.87       42.98      7.28 o
   1  -9   6       44.14       45.50      4.91 o
   2  -9   6       14.89       17.62      4.55 o
   3  -9   6       75.06       79.58      4.46 o
   4  -9   6        2.59        3.11      2.02 o
   5  -9   6       39.10       39.01      2.85 o
  -4  -8   6        2.00        2.00      5.59 o
  -3  -8   6        3.56       12.98      5.81 o
  -2  -8   6        4.56        6.88      4.41 o
  -1  -8   6        0.18        0.69      2.76 o
   0  -8   6        1.33        4.17      3.58 o
   1  -8   6       39.88       46.53      3.65 o
   2  -8   6       46.59       42.47      2.93 o
   3  -8   6        5.59        8.25      2.70 o
   4  -8   6       54.13       56.00      2.85 o
   5  -8   6        0.30        0.38      1.41 o
   6  -8   6       18.64       17.35      3.37 o
  -5  -7   6        3.70        4.02      6.72 o
  -4  -7   6        8.27        3.55      3.75 o
  -3  -7   6        4.17        1.20      3.16 o
  -2  -7   6        0.14       -1.58      2.46 o
  -1  -7   6       12.02       11.23      3.20 o
   0  -7   6       16.30       14.27      2.27 o
   1  -7   6        9.55        6.03      1.88 o
   2  -7   6       74.88       74.37      2.98 o
   3  -7   6       20.02       23.11      1.88 o
   4  -7   6       33.08       37.80      1.98 o
   5  -7   6       60.14       65.23      4.33 o
   6  -7   6        1.99        3.90      2.34 o
   7  -7   6       10.17       15.26      3.59 o
  -5  -6   6        0.00        0.42      3.40 o
  -4  -6   6        2.67        0.47      3.11 o
  -3  -6   6       18.55       18.66      5.25 o
  -2  -6   6       74.48       77.32      5.37 o
  -1  -6   6       54.96       54.93      2.81 o
   0  -6   6      192.89      172.37      4.10 o
   1  -6   6        3.34        3.69      1.42 o
   2  -6   6       35.18       28.46      1.83 o
   3  -6   6        4.87        5.60      1.21 o
   4  -6   6        1.63        0.17      1.56 o
   5  -6   6       24.55       26.35      2.51 o
   6  -6   6       44.56       51.43      3.04 o
   7  -6   6        2.68        3.16      2.16 o
  -6  -5   6        0.02        1.85      3.63 o
  -5  -5   6        5.73        4.08      3.27 o
  -4  -5   6       34.44       31.10      4.23 o
  -3  -5   6        6.02        6.77      2.40 o
  -2  -5   6       36.29       34.51      2.46 o
  -1  -5   6        1.80        0.25      1.18 o
   0  -5   6      118.25      107.38      3.03 o
   1  -5   6      116.81      108.59      3.09 o
   2  -5   6       48.54       48.66      1.77 o
   3  -5   6       35.65       40.34      2.40 o
   4  -5   6       40.13       46.39      2.45 o
   5  -5   6        0.45        0.19      1.74 o
   6  -5   6       25.24       29.50      3.22 o
   7  -5   6        6.27        8.15      1.91 o
  -7  -4   6        0.02       -4.96      4.96 o
  -6  -4   6        7.60        9.20      3.81 o
  -5  -4   6       10.08        8.28      3.50 o
  -4  -4   6       91.50       92.32      4.85 o
  -3  -4   6       45.05       45.17      2.65 o
  -2  -4   6      104.87      113.79      3.86 o
  -1  -4   6       55.59       55.03      2.07 o
   0  -4   6        0.00        1.97      0.89 o
   1  -4   6       96.37       89.91      1.97 o
   2  -4   6       48.28       48.02      1.70 o
   3  -4   6        2.49        4.10      1.05 o
   4  -4   6       86.87       86.68      2.86 o
   5  -4   6       48.90       51.05      2.37 o
   6  -4   6        3.02        3.63      1.36 o
   7  -4   6        6.35        6.50      1.77 o
  -7  -3   6        5.79        3.21      3.57 o
  -6  -3   6       48.01       53.50      5.42 o
  -5  -3   6        4.58        6.08      2.90 o
  -4  -3   6      150.91      157.45      7.32 o
  -3  -3   6       57.45       60.06      2.57 o
  -2  -3   6       27.22       27.69      1.67 o
  -1  -3   6      255.73      258.60      5.38 o
   0  -3   6       26.88       30.20      1.40 o
   1  -3   6       27.59       28.04      0.98 o
   2  -3   6        2.65        1.71      1.48 o
   3  -3   6        5.21        4.45      0.79 o
   4  -3   6        2.37        2.63      0.72 o
   5  -3   6       67.63       61.72      2.22 o
   6  -3   6       33.28       36.40      2.02 o
   7  -3   6        0.73       -1.40      1.86 o
  -8  -2   6       50.22       53.03      8.96 o
  -7  -2   6        6.15       11.10      6.33 o
  -6  -2   6      177.12      171.81      8.50 o
  -5  -2   6       48.83       53.93      4.84 o
  -4  -2   6       22.76       28.09      2.59 o
  -3  -2   6       25.70       26.46      1.55 o
  -2  -2   6        8.54        9.34      1.21 o
  -1  -2   6       14.08       16.41      1.18 o
   0  -2   6      291.93      287.47      4.25 o
   1  -2   6      310.12      298.15      5.22 o
   2  -2   6        0.18       -0.75      0.75 o
   5  -2   6        0.32       -0.62      0.90 o
   6  -2   6        2.52        2.59      1.25 o
   7  -2   6        4.52        4.39      3.46 o
  -8  -1   6       11.21       11.38      6.34 o
  -7  -1   6       21.29       25.75      4.50 o
  -6  -1   6        0.02        1.32      2.81 o
  -5  -1   6       84.47       89.64      5.55 o
  -4  -1   6      119.65      124.85      3.62 o
  -3  -1   6       31.75       29.29      1.63 o
  -2  -1   6      205.75      207.81      3.52 o
  -1  -1   6      167.30      153.13      2.84 o
   0  -1   6        5.00        4.34      0.72 o
   1  -1   6      216.52      210.18      3.85 o
   2  -1   6       11.34       11.91      1.25 o
   5  -1   6       46.28       47.10      2.94 o
   6  -1   6        3.20        4.89      1.37 o
   7  -1   6        4.70        3.98      1.76 o
  -8   0   6        2.34        9.68      5.63 o
  -7   0   6        0.74       -2.74      2.74 o
  -6   0   6       33.44       37.11      4.52 o
  -5   0   6       49.68       44.42      3.58 o
  -4   0   6       99.91      106.58      3.56 o
  -3   0   6      180.70      180.39      3.27 o
  -2   0   6       15.38       17.28      1.23 o
  -1   0   6      341.60      337.58      4.86 o
   0   0   6      118.36      114.89      1.97 o
   1   0   6      144.27      150.76      3.14 o
   2   0   6       19.72       20.90      1.05 o
   3   0   6      134.88      132.57      3.01 o
   4   0   6        3.65        3.30      0.86 o
   5   0   6      158.91      152.43      4.38 o
   6   0   6       14.02       18.14      2.33 o
   7   0   6       10.23       14.12      2.83 o
  -8   1   6        2.40        6.94      5.34 o
  -7   1   6        4.13        1.78      3.06 o
  -6   1   6       10.27        9.02      3.22 o
  -5   1   6       78.86       88.80      4.59 o
  -4   1   6       67.08       67.58      2.54 o
  -3   1   6       11.01       11.40      1.31 o
  -2   1   6      165.73      160.88      3.85 o
  -1   1   6       11.68       11.08      0.98 o
   0   1   6      328.89      319.96      4.17 o
   1   1   6      368.66      373.98      5.20 o
   2   1   6        0.82        1.77      0.96 o
   3   1   6      131.22      129.97      3.53 o
   4   1   6       42.59       41.49      2.20 o
   5   1   6        8.12        8.97      2.07 o
   6   1   6        9.20        7.45      1.98 o
   7   1   6        0.33        4.49      2.56 o
  -8   2   6        0.72        4.43      4.95 o
  -7   2   6       21.23       28.34      4.52 o
  -6   2   6        4.95        2.64      2.91 o
  -5   2   6       51.56       49.79      5.49 o
  -4   2   6      116.38      120.54      3.38 o
  -3   2   6        2.61        1.62      1.06 o
  -2   2   6       36.79       41.99      1.71 o
  -1   2   6      144.81      141.34      2.97 o
   0   2   6       27.57       19.99      1.10 o
   1   2   6       73.35       70.02      1.67 o
   2   2   6       65.16       60.30      2.84 o
   3   2   6       19.11       17.58      3.11 o
   4   2   6       32.18       36.44      2.48 o
   5   2   6       11.96       12.74      2.07 o
   6   2   6        6.73        4.36      3.96 o
  -8   3   6        2.08        5.12      5.24 o
  -7   3   6        1.28        3.30      3.18 o
  -6   3   6       49.49       56.02      5.24 o
  -5   3   6        5.39        1.55      1.91 o
  -4   3   6       38.72       41.80      2.68 o
  -3   3   6       86.17       87.74      3.43 o
  -2   3   6       28.33       32.62      1.92 o
  -1   3   6      121.54      122.43      2.90 o
   0   3   6       63.02       61.38      2.01 o
   1   3   6        0.34        0.08      1.02 o
   2   3   6        6.44        4.94      1.15 o
   3   3   6        0.56        2.06      1.15 o
   4   3   6       10.36       10.77      2.19 o
   5   3   6        0.00       -1.86      1.86 o
   6   3   6       31.76       40.04      5.49 o
  -8   4   6        6.93        9.30      4.06 o
  -7   4   6        0.84        3.74      2.84 o
  -6   4   6        4.59        1.27      2.34 o
  -5   4   6      142.23      135.04      5.96 o
  -4   4   6        7.44        6.34      2.05 o
  -3   4   6      143.38      144.00      3.99 o
  -2   4   6       56.70       56.62      3.06 o
  -1   4   6      253.01      239.94      5.25 o
   0   4   6       10.94        8.80      1.60 o
   1   4   6       35.15       35.03      1.86 o
   2   4   6       17.58       18.09      1.65 o
   3   4   6       46.04       44.50      2.16 o
   4   4   6       55.75       67.82      3.15 o
   5   4   6       37.62       35.16      4.08 o
  -8   5   6        1.51       12.62      4.77 o
  -7   5   6       31.72       39.89      4.52 o
  -6   5   6        3.92        3.53      2.64 o
  -5   5   6       38.22       39.80      5.36 o
  -4   5   6       23.12       23.34      2.78 o
  -3   5   6       20.24       16.39      2.40 o
  -2   5   6        3.07        1.04      1.41 o
  -1   5   6        9.98        8.38      1.80 o
   0   5   6        1.71        3.73      1.94 o
   1   5   6        3.17        2.78      1.50 o
   2   5   6       12.98       17.04      2.56 o
   3   5   6        3.30        3.35      1.70 o
   4   5   6        4.83        6.69      1.87 o
  -7   6   6        1.30       -1.42      3.83 o
  -6   6   6        6.96        4.81      3.04 o
  -5   6   6        0.29        2.00      2.53 o
  -4   6   6        1.64        0.52      2.37 o
  -3   6   6       14.18       11.16      2.48 o
  -2   6   6        6.55        6.58      2.54 o
  -1   6   6        6.87        3.90      2.28 o
   0   6   6      102.39      100.40      4.74 o
   1   6   6        1.96        3.49      1.73 o
   2   6   6       19.11       20.11      2.56 o
   3   6   6        4.70        2.71      2.28 o
  -6   7   6        4.32        1.78      3.12 o
  -5   7   6       14.45       12.76      3.56 o
  -4   7   6       18.71       17.81      4.30 o
  -3   7   6        0.61        0.63      3.34 o
  -2   7   6       46.85       51.69      4.40 o
  -1   7   6        0.81        1.23      2.39 o
   0   7   6       18.46       23.13      3.33 o
   1   7   6       22.10       23.90      5.51 o
   2   7   6        1.06       -0.64      3.05 o
  -5   8   6        5.33       -0.05      6.13 o
  -4   8   6        7.36        5.06      6.16 o
  -3   8   6       21.34       19.47      6.85 o
  -2   8   6        5.14       -2.45      4.97 o
  -1   8   6       48.74       58.77      8.57 o
   0   8   6        0.05        8.90      3.83 o
  -2  -9   7        0.02       -2.79      4.54 o
  -1  -9   7       16.95       19.53      5.90 o
   0  -9   7        5.05        4.36      3.55 o
   1  -9   7        3.21        2.36      3.14 o
   2  -9   7       18.70       18.51      3.78 o
   3  -9   7        0.48       -0.71      2.70 o
   4  -9   7        2.72        1.82      1.87 o
  -3  -8   7       16.38       26.42      6.98 o
  -2  -8   7        1.90        2.86      4.38 o
  -1  -8   7        1.12       -2.00      2.92 o
   0  -8   7        4.91        6.75      6.43 o
   1  -8   7       28.42       25.73      2.69 o
   2  -8   7        6.64        9.90      2.09 o
   3  -8   7       34.16       32.65      3.94 o
   4  -8   7        3.78        2.96      1.50 o
   5  -8   7        6.92        5.84      2.65 o
  -4  -7   7        6.23        3.69      4.97 o
  -3  -7   7        0.06       -3.17      3.17 o
  -2  -7   7       26.86       17.27      9.70 o
  -1  -7   7        1.48        3.21      2.76 o
   0  -7   7       20.72       13.87      2.29 o
   1  -7   7       53.59       51.73      2.97 o
   2  -7   7        0.91        3.89      1.49 o
   3  -7   7        0.08       -0.35      1.22 o
   4  -7   7        6.78       11.98      2.19 o
   5  -7   7        7.13       11.05      2.18 o
   6  -7   7        1.20        1.07      1.91 o
  -5  -6   7        0.33       -0.06      4.80 o
  -4  -6   7       46.26       38.53      7.03 o
  -3  -6   7       49.76       49.81      7.01 o
  -2  -6   7       24.25       20.82      3.69 o
  -1  -6   7      169.26      161.73      5.14 o
   0  -6   7       14.07        8.03      1.64 o
   1  -6   7       49.08       36.75      2.16 o
   2  -6   7        2.45        0.46      1.18 o
   3  -6   7        3.51        3.19      1.65 o
   4  -6   7       15.75       16.03      2.68 o
   5  -6   7       17.16       20.18      3.18 o
   6  -6   7       44.55       46.62      2.80 o
   7  -6   7        1.80        5.36      1.87 o
  -6  -5   7        6.86        8.96      4.22 o
  -5  -5   7       32.32       31.48      4.88 o
  -4  -5   7        0.18       -1.03      2.76 o
  -3  -5   7      128.61      119.41      5.57 o
  -2  -5   7        5.84        6.03      1.68 o
  -1  -5   7      104.48       83.02      2.85 o
   0  -5   7      125.66      119.44      4.21 o
   1  -5   7        0.07        0.60      1.15 o
   2  -5   7        0.38        1.21      0.88 o
   3  -5   7        0.64        2.19      1.49 o
   4  -5   7        2.93        2.57      1.64 o
   5  -5   7        0.68        1.66      1.31 o
   6  -5   7       27.06       26.70      2.09 o
   7  -5   7       15.44       19.11      2.14 o
  -6  -4   7        4.13        2.08      3.58 o
  -5  -4   7       45.95       49.89      7.20 o
  -4  -4   7       75.54       72.93      8.87 o
  -3  -4   7        4.51        2.31      2.02 o
  -2  -4   7      115.41      117.93      3.40 o
  -1  -4   7        0.50       -1.14      1.14 o
   0  -4   7       42.41       39.88      1.97 o
   1  -4   7       80.73       78.48      2.08 o
   2  -4   7       51.75       51.86      2.52 o
   3  -4   7        0.30        0.83      1.09 o
   4  -4   7       88.81       93.13      2.83 o
   5  -4   7       15.78       15.72      3.29 o
   6  -4   7        4.50        5.36      2.14 o
   7  -4   7        6.32        6.24      2.25 o
  -7  -3   7        1.23       -0.19      3.67 o
  -6  -3   7        3.68        7.24      3.62 o
  -5  -3   7        0.33       -2.50      2.50 o
  -4  -3   7        0.05        0.27      2.09 o
  -3  -3   7       48.70       52.96      2.79 o
  -2  -3   7       73.58       75.26      2.95 o
  -1  -3   7      122.17      122.02      2.86 o
   0  -3   7      406.16      375.90      5.30 o
   1  -3   7        1.62        1.63      0.83 o
   2  -3   7      324.15      308.56      5.47 o
   3  -3   7       15.00       17.89      1.08 o
   5  -3   7       80.49       80.61      3.00 o
   6  -3   7        3.00        4.67      1.69 o
   7  -3   7        0.57        2.21      2.10 o
  -7  -2   7       22.30       16.77      4.46 o
  -6  -2   7       13.85        9.83      3.64 o
  -5  -2   7       16.32       23.13      3.87 o
  -4  -2   7      162.84      157.21      5.20 o
  -3  -2   7       27.64       25.68      1.97 o
  -2  -2   7      579.08      561.86      9.71 o
  -1  -2   7       25.69       28.57      1.47 o
   0  -2   7     1249.79     1235.45     14.37 o
   1  -2   7      314.40      289.10      5.31 o
   2  -2   7      179.08      172.90      3.25 o
   6  -2   7       16.94       18.27      2.05 o
   7  -2   7        5.40        5.75      2.18 o
  -8  -1   7        0.06        1.43      5.23 o
  -7  -1   7        7.00        5.57      3.40 o
  -6  -1   7        0.05        0.78      3.94 o
  -5  -1   7        0.02       -0.68      2.04 o
  -4  -1   7      100.84       94.83      4.71 o
  -3  -1   7       53.45       50.30      2.20 o
  -2  -1   7       65.64       70.97      2.26 o
  -1  -1   7      201.56      186.49      3.76 o
   0  -1   7       33.60       32.58      1.13 o
   1  -1   7      321.46      315.07      5.59 o
   2  -1   7      100.46       95.83      2.11 o
   5  -1   7       10.82        9.07      1.75 o
   6  -1   7        5.65        6.99      3.46 o
   7  -1   7        1.84        0.60      4.08 o
  -8   0   7        0.03       -3.85      5.19 o
  -7   0   7        0.33       -1.70      3.06 o
  -6   0   7       13.52       17.36      3.76 o
  -5   0   7        1.95        5.07      2.41 o
  -4   0   7       51.89       55.92      2.85 o
  -3   0   7       72.88       74.77      2.72 o
  -2   0   7       12.76       11.98      1.33 o
  -1   0   7      109.07      106.72      2.51 o
   0   0   7      171.98      163.01      2.55 o
   1   0   7        0.05        1.87      1.02 o
   2   0   7       96.59       89.83      2.31 o
   3   0   7       25.29       25.77      1.18 o
   4   0   7       76.04       73.86      2.38 o
   5   0   7       47.45       49.88      2.25 o
   6   0   7        1.99        2.36      1.52 o
  -8   1   7       16.46       26.99      7.16 o
  -7   1   7        1.83       -0.05      3.13 o
  -6   1   7       35.87       39.82      7.06 o
  -5   1   7       43.27       40.89      5.12 o
  -4   1   7        9.51        8.42      2.44 o
  -3   1   7       40.62       45.12      2.31 o
  -2   1   7       32.19       34.38      1.72 o
  -1   1   7       77.88       84.40      2.36 o
   0   1   7      164.25      156.59      2.63 o
   1   1   7      112.44      105.94      2.56 o
   2   1   7       11.13        9.27      1.49 o
   3   1   7       23.93       29.82      2.42 o
   4   1   7        4.97        4.55      1.45 o
   5   1   7        7.60       10.82      2.31 o
   6   1   7        5.50        4.69      2.79 o
  -8   2   7        9.65       18.50      6.56 o
  -7   2   7       27.39       40.30      5.19 o
  -6   2   7       34.56       35.68      4.49 o
  -5   2   7       51.06       53.00      4.03 o
  -4   2   7       12.92       13.21      2.79 o
  -3   2   7        0.14        1.68      1.23 o
  -2   2   7        0.68        1.16      1.19 o
  -1   2   7      157.68      147.40      3.13 o
   0   2   7        4.26        6.35      1.03 o
   1   2   7      183.61      179.15      3.39 o
   2   2   7       45.97       44.16      2.51 o
   3   2   7       46.90       49.81      2.67 o
   4   2   7       32.18       29.19      2.41 o
   5   2   7       10.79       11.12      2.05 o
   6   2   7        0.58       -0.71      2.28 o
  -8   3   7        0.07        3.26      5.55 o
  -7   3   7        3.22        0.25      3.17 o
  -6   3   7       22.46       24.09      3.48 o
  -5   3   7        2.86        7.30      3.02 o
  -4   3   7       29.55       33.36      3.20 o
  -3   3   7       51.70       51.02      2.51 o
  -2   3   7        9.03       11.24      1.42 o
  -1   3   7       59.48       59.05      2.14 o
   0   3   7      117.95      112.72      4.53 o
   1   3   7        0.20       -0.19      0.99 o
   2   3   7       47.46       43.47      2.06 o
   3   3   7       34.99       39.82      3.04 o
   4   3   7       29.70       25.06      2.59 o
   5   3   7       55.02       56.19      4.71 o
  -8   4   7        3.25        7.81      5.87 o
  -7   4   7        0.10        4.19      3.07 o
  -6   4   7        5.62        7.30      2.88 o
  -5   4   7       42.75       42.69      3.98 o
  -4   4   7        0.42        2.10      1.84 o
  -3   4   7       22.44       24.13      2.34 o
  -2   4   7       14.90       12.74      1.96 o
  -1   4   7        8.46        9.45      1.74 o
   0   4   7       28.77       28.30      1.88 o
   1   4   7      106.14      112.36      4.14 o
   2   4   7        0.76       -0.19      1.24 o
   3   4   7       80.68       83.99      5.76 o
   4   4   7       13.47       10.72      3.14 o
  -7   5   7        0.33        2.26      3.17 o
  -6   5   7        4.23        6.87      2.98 o
  -5   5   7        0.86        0.47      2.44 o
  -4   5   7       20.58       20.88      3.20 o
  -3   5   7       11.04        9.20      2.63 o
  -2   5   7       26.62       28.99      2.94 o
  -1   5   7       73.67       68.71      3.16 o
   0   5   7        7.54        8.55      1.77 o
   1   5   7       65.73       63.01      2.92 o
   2   5   7        4.47        6.57      2.05 o
   3   5   7       18.51       16.32      2.00 o
  -6   6   7        7.56       15.71     12.12 o
  -5   6   7        2.01        2.15      3.41 o
  -4   6   7       19.61       18.19     11.17 o
  -3   6   7        4.59        4.15      2.56 o
  -2   6   7        7.02       12.34      2.77 o
  -1   6   7       26.26       26.77      3.27 o
   0   6   7        7.54        8.79      2.19 o
   1   6   7        2.96        2.46      1.90 o
   2   6   7        3.32        3.54      2.29 o
  -5   7   7        6.18        5.45      6.04 o
  -4   7   7        6.69       10.87      6.02 o
  -3   7   7       14.50       12.88      4.39 o
  -2   7   7        1.74       -1.37      2.51 o
  -1   7   7        6.27        6.48      3.50 o
   0   7   7        2.53        3.87      3.26 o
   1   7   7        0.38       -3.80      3.80 o
  -3   8   7        0.38       -2.22      5.25 o
  -2   8   7       14.97        8.39      5.96 o
  -1  -9   8        1.42       -0.54      4.43 o
   0  -9   8        0.57        3.30      4.29 o
   1  -9   8        1.07        5.77      5.15 o
   2  -9   8       18.84       18.28      5.19 o
   3  -9   8        2.88        2.08      2.49 o
  -3  -8   8        1.25       -1.60      4.42 o
  -2  -8   8        0.09       -2.92      4.22 o
  -1  -8   8        0.69       -0.37      3.20 o
   0  -8   8       32.25       34.94      4.47 o
   1  -8   8       22.26       18.93      3.59 o
   2  -8   8       18.64       22.42      3.90 o
   3  -8   8       41.43       41.39      2.41 o
   4  -8   8        3.45        7.08      3.00 o
   5  -8   8       19.04       22.75      3.38 o
  -4  -7   8        0.65       -2.29      4.59 o
  -3  -7   8        1.21       -0.29      4.19 o
  -2  -7   8       14.20       15.97      3.93 o
  -1  -7   8        0.00       -1.70      2.44 o
   0  -7   8       18.79       22.63      2.49 o
   1  -7   8       37.27       40.09      2.71 o
   2  -7   8       13.33       10.53      2.02 o
   3  -7   8        1.29       -0.41      1.73 o
   4  -7   8       40.69       42.44      3.06 o
   5  -7   8        3.03        4.08      1.85 o
  -5  -6   8        1.80        1.16      4.99 o
  -4  -6   8       13.95        9.44      5.18 o
  -3  -6   8        4.41        4.78      4.15 o
  -2  -6   8       10.97        7.75      3.01 o
  -1  -6   8       11.87       16.14      2.29 o
   0  -6   8        1.17        1.55      1.59 o
   1  -6   8        1.98        4.31      1.56 o
   2  -6   8       24.90       27.83      1.56 o
   3  -6   8       44.51       40.40      2.70 o
   4  -6   8       14.82       19.28      2.63 o
   5  -6   8      106.92      102.89      3.89 o
   6  -6   8        1.68        3.48      1.69 o
  -5  -5   8        1.18       -4.02      4.14 o
  -4  -5   8       23.93       25.84      6.12 o
  -3  -5   8       29.99       45.15      6.47 o
  -2  -5   8        2.47       -1.06      2.50 o
  -1  -5   8       44.13       45.57      6.64 o
   0  -5   8       16.89       18.05      1.96 o
   1  -5   8       10.73       11.69      1.34 o
   2  -5   8        0.90        0.73      1.37 o
   3  -5   8       31.88       32.86      4.16 o
   4  -5   8        3.20        2.25      1.69 o
   5  -5   8       47.77       50.22      2.64 o
   6  -5   8       32.15       34.48      4.45 o
  -6  -4   8        6.50       10.61      5.53 o
  -5  -4   8       65.60       50.28      7.74 o
  -4  -4   8        2.47        1.83      5.20 o
  -3  -4   8       97.34      104.58     14.00 o
  -2  -4   8       17.24       16.28      2.18 o
  -1  -4   8       27.33       27.17      2.09 o
   0  -4   8      106.63       93.38      2.83 o
   1  -4   8       63.80       64.97      2.46 o
   2  -4   8        0.72        0.80      1.23 o
   3  -4   8       43.38       43.32      2.16 o
   4  -4   8        0.67        0.53      3.61 o
   5  -4   8        4.55        4.86      1.47 o
   6  -4   8        0.14        0.56      1.60 o
  -7  -3   8        3.76        4.28      5.56 o
  -6  -3   8       13.59        7.26      3.74 o
  -5  -3   8       11.66       15.92      3.83 o
  -4  -3   8      157.82      158.89      7.63 o
  -3  -3   8       81.26       84.91      5.31 o
  -2  -3   8      292.02      283.25      5.39 o
  -1  -3   8      299.44      288.38      5.63 o
   0  -3   8      132.38      124.30      2.80 o
   1  -3   8      518.66      474.41      9.59 o
   2  -3   8       24.75       23.11      1.63 o
   3  -3   8      125.70      114.01      5.01 o
   6  -3   8       34.13       35.04      2.67 o
  -7  -2   8        1.20        3.71      3.70 o
  -6  -2   8       18.44       11.77      3.97 o
  -5  -2   8       95.87       93.95      9.18 o
  -4  -2   8       43.99       46.26      6.09 o
  -3  -2   8      478.89      470.42      8.68 o
  -2  -2   8        7.26        6.63      1.41 o
  -1  -2   8     1108.37     1067.47     15.50 o
   0  -2   8      138.24      135.49      2.80 o
   1  -2   8      316.86      296.55      5.64 o
   2  -2   8       47.94       46.45      1.72 o
   6  -2   8       17.33       17.95      1.90 o
  -7  -1   8       16.96       18.62      4.61 o
  -6  -1   8        6.54        4.06      4.28 o
  -5  -1   8       83.12       84.81      5.93 o
  -4  -1   8       52.63       49.77      3.21 o
  -3  -1   8       78.95       73.93      2.80 o
  -2  -1   8      126.36      125.00      3.29 o
  -1  -1   8        0.08       -1.01      1.01 o
   0  -1   8      371.01      360.07      5.27 o
   1  -1   8      124.30      120.98      3.11 o
   2  -1   8        3.38        3.62      0.88 o
   5  -1   8        0.16        0.61      1.54 o
   6  -1   8        3.03        3.13      1.67 o
  -7   0   8        0.34        0.49      3.40 o
  -6   0   8        1.90        2.66      3.11 o
  -5   0   8       10.53       15.33      2.97 o
  -4   0   8       34.65       31.27      2.87 o
  -3   0   8       57.85       55.69      2.49 o
  -2   0   8       17.97       21.01      1.70 o
  -1   0   8      116.72      109.58      2.82 o
   0   0   8       69.99       64.20      1.81 o
   1   0   8      114.23      105.30      3.49 o
   2   0   8      146.68      143.03      3.74 o
   3   0   8        2.65        1.51      1.40 o
   4   0   8      119.71      110.03      3.77 o
   5   0   8       13.80       13.92      1.97 o
   6   0   8        0.64       -1.85      1.94 o
  -7   1   8       10.50       14.09      7.42 o
  -6   1   8        1.83        2.27      3.04 o
  -5   1   8        0.46        1.83      2.32 o
  -4   1   8        3.21        3.16      1.98 o
  -3   1   8        1.10        0.61      1.39 o
  -2   1   8       89.07       76.38      2.57 o
  -1   1   8       10.82       14.90      1.44 o
   0   1   8      285.28      258.76      4.29 o
   1   1   8       90.74       82.59      3.29 o
   2   1   8       88.76       95.00      3.34 o
   3   1   8       50.48       59.14      3.25 o
   4   1   8        9.00       12.76      1.70 o
   5   1   8       36.35       40.31      4.11 o
  -7   2   8       10.07        7.75      4.93 o
  -6   2   8       13.80       11.33      3.63 o
  -5   2   8        6.23        4.56      2.90 o
  -4   2   8        5.57        4.53      2.24 o
  -3   2   8       43.37       31.43      2.12 o
  -2   2   8       26.03       28.07      1.91 o
  -1   2   8      112.90       94.85      4.01 o
   0   2   8       81.35       80.47      2.34 o
   1   2   8      198.97      188.96      4.49 o
   2   2   8        0.29       -0.61      1.49 o
   3   2   8       44.24       41.22      2.61 o
   4   2   8       10.89       16.08      2.39 o
   5   2   8        0.07       -0.48      2.24 o
  -7   3   8        2.28        4.29      3.30 o
  -6   3   8        1.67        3.24      2.76 o
  -5   3   8       17.68       21.95      3.30 o
  -4   3   8        5.06        6.61      2.45 o
  -3   3   8        0.21        0.64      1.62 o
  -2   3   8        0.06        0.62      1.42 o
  -1   3   8       14.13       11.21      1.79 o
   0   3   8       32.97       27.85      1.72 o
   1   3   8        4.27        3.64      1.31 o
   2   3   8       53.75       62.93      3.44 o
   3   3   8        0.04        0.17      1.82 o
   4   3   8       29.26       34.80      3.41 o
  -7   4   8        2.32       -1.12      5.47 o
  -6   4   8        2.85        4.37      3.33 o
  -5   4   8        0.15        0.53      3.03 o
  -4   4   8        4.18        5.32      2.56 o
  -3   4   8        6.37        8.29      2.42 o
  -2   4   8        1.36        0.70      1.61 o
  -1   4   8        5.20        8.93      1.72 o
   0   4   8       28.03       31.35      2.14 o
   1   4   8       12.40       15.73      1.87 o
   2   4   8        2.97        5.10      3.13 o
   3   4   8       12.82       13.78      3.21 o
   4   4   8        1.13       -0.60      3.86 o
  -6   5   8        0.03        2.33      5.33 o
  -5   5   8        6.33        7.80      8.87 o
  -4   5   8        6.01        7.74      3.44 o
  -3   5   8        1.47        3.28      2.39 o
  -2   5   8       27.78       29.70      3.31 o
  -1   5   8        1.77        2.74      1.75 o
   0   5   8       13.65       14.89      1.95 o
   1   5   8        8.81        7.80      1.74 o
   2   5   8        0.02        2.82      1.83 o
   3   5   8        0.57        2.72      5.42 o
  -6   6   8        0.41       -4.98      5.17 o
  -5   6   8        2.41        9.82      5.50 o
  -4   6   8        4.02        0.16      4.69 o
  -3   6   8        0.18        3.24      2.86 o
  -2   6   8        0.25        2.25      2.42 o
  -1   6   8       14.52       13.96      2.93 o
   0   6   8        5.68        6.47      2.17 o
   1   6   8        2.34        1.41      2.19 o
  -4   7   8        0.43        0.40      5.60 o
  -3   7   8        4.86        5.84      5.54 o
  -2   7   8        0.03       -0.13      3.37 o
  -1   7   8        0.89        5.25      3.49 o
  -2  -8   9        4.34        5.90      5.07 o
  -1  -8   9        1.78       -0.30      2.98 o
   0  -8   9       27.11       35.09      4.41 o
   1  -8   9        1.54       -0.75      2.12 o
   2  -8   9       44.66       47.02      4.71 o
   3  -8   9        0.50       -0.74      3.67 o
   4  -8   9       10.40       12.07      3.00 o
  -3  -7   9       12.19       12.82      5.41 o
  -2  -7   9        5.32       11.86      3.65 o
  -1  -7   9        7.55        5.76      3.04 o
   0  -7   9       42.70       45.45      3.57 o
   1  -7   9        7.29        5.64      2.11 o
   2  -7   9        1.85        2.56      1.52 o
   3  -7   9       15.07       16.57      2.44 o
   4  -7   9        0.55        1.67      1.87 o
   5  -7   9        7.28        5.22      2.97 o
  -4  -6   9       25.38       26.05      6.88 o
  -3  -6   9        0.00        2.18      4.08 o
  -2  -6   9       68.81       57.52      7.21 o
  -1  -6   9        4.10        4.87      2.19 o
   0  -6   9       41.09       39.47      2.83 o
   1  -6   9       60.28       58.85      2.47 o
   2  -6   9        6.05        8.57      1.99 o
   3  -6   9        2.57        1.55      1.59 o
   4  -6   9       34.13       34.84      2.55 o
   5  -6   9        1.58        3.03      1.61 o
  -5  -5   9        0.00        0.17      4.56 o
  -4  -5   9       48.46       51.80      7.65 o
  -3  -5   9       16.80       21.71      3.96 o
  -2  -5   9        4.28        2.71      2.00 o
  -1  -5   9       53.60       55.96      3.02 o
   0  -5   9       17.14       16.81      1.95 o
   1  -5   9        1.08       -0.64      1.57 o
   2  -5   9       83.10       82.57      3.56 o
   3  -5   9       11.96       11.59      1.73 o
   4  -5   9       27.08       31.79      2.00 o
   5  -5   9       45.13       50.68      3.02 o
  -6  -4   9       11.60        9.70      5.91 o
  -5  -4   9        4.63       -0.01      4.37 o
  -4  -4   9        2.30       -2.74      2.74 o
  -3  -4   9       13.82        7.74      3.02 o
  -2  -4   9        3.30        1.59      1.78 o
  -1  -4   9        3.05        4.15      1.51 o
   0  -4   9       93.21       95.41      2.90 o
   1  -4   9      125.73      136.54      4.48 o
   2  -4   9        0.05        1.31      1.32 o
   3  -4   9       79.38       88.33      2.96 o
   4  -4   9        6.49        6.06      1.70 o
   5  -4   9        8.31       12.48      3.03 o
   6  -4   9       33.09       33.72      4.76 o
  -6  -3   9        0.09        4.66      5.02 o
  -5  -3   9       11.11       13.48      5.43 o
  -4  -3   9       16.81       11.39      3.43 o
  -3  -3   9        2.01        4.68      2.65 o
  -2  -3   9       36.82       30.50      2.48 o
  -1  -3   9        4.53        4.11      1.39 o
   0  -3   9        4.17        2.13      1.04 o
   1  -3   9       34.69       33.71      2.27 o
   2  -3   9       55.39       60.63      2.54 o
   3  -3   9       25.28       20.80      2.49 o
  -6  -2   9        0.01       -4.08      4.08 o
  -5  -2   9        2.01       -1.83      3.53 o
  -4  -2   9       15.54       16.52      3.65 o
  -3  -2   9       11.03        7.89      2.12 o
  -2  -2   9        0.19        0.03      1.44 o
  -1  -2   9       31.62       33.89      1.98 o
   0  -2   9       26.58       28.19      1.46 o
   1  -2   9       17.65       18.16      1.78 o
   2  -2   9       18.97       21.48      1.58 o
  -7  -1   9        1.23        5.36      5.89 o
  -6  -1   9        7.44       -3.55      3.55 o
  -5  -1   9        1.54        3.58      4.14 o
  -4  -1   9        0.48       -1.15      2.59 o
  -3  -1   9        6.50        6.68      2.40 o
  -2  -1   9       36.88       40.43      2.32 o
  -1  -1   9        0.05       -1.12      1.30 o
   0  -1   9      163.54      163.24      4.01 o
   1  -1   9      113.44      103.87      3.49 o
   2  -1   9        4.08        3.52      1.31 o
   3  -1   9       62.56       53.93      2.50 o
  -7   0   9        2.44        0.89      5.43 o
  -6   0   9        0.37        0.69      4.35 o
  -5   0   9       25.16       28.13      5.92 o
  -4   0   9       53.05       50.58      5.08 o
  -3   0   9        0.04       -1.62      1.62 o
  -2   0   9       56.28       55.79      2.39 o
  -1   0   9       39.45       34.31      1.75 o
   0   0   9       19.81       16.59      1.86 o
   1   0   9      149.24      143.51      4.33 o
   2   0   9       20.63       22.67      1.79 o
   3   0   9       46.80       47.67      2.81 o
   4   0   9       21.01       20.05      3.17 o
   5   0   9        0.09       -2.98      3.41 o
  -7   1   9        0.50       -2.28      4.67 o
  -6   1   9        7.93        1.89      4.71 o
  -5   1   9        0.22       -3.37      3.37 o
  -4   1   9       25.45       26.23      5.39 o
  -3   1   9       82.16       72.15      3.20 o
  -2   1   9        4.76        5.40      1.42 o
  -1   1   9      158.02      136.37      3.27 o
   0   1   9       49.65       49.42      1.67 o
   1   1   9       54.64       47.17      2.75 o
   2   1   9       29.49       27.57      2.24 o
   3   1   9        3.24        2.92      1.90 o
   4   1   9       13.40       13.36      1.80 o
   5   1   9        3.24        5.35      2.22 o
  -7   2   9        0.72        2.78      5.08 o
  -6   2   9        8.35       14.16      5.54 o
  -5   2   9       13.54        5.13      3.32 o
  -4   2   9        0.06        2.07      2.21 o
  -3   2   9       18.51       17.51      2.14 o
  -2   2   9       47.18       42.71      2.49 o
  -1   2   9       31.04       28.41      1.79 o
   0   2   9      119.12      111.56      2.75 o
   1   2   9       13.31       15.90      3.65 o
   2   2   9       18.93       20.47      2.23 o
   3   2   9        3.44        1.50      1.71 o
   4   2   9        0.15       -0.22      1.78 o
  -7   3   9        9.94       10.15      6.54 o
  -6   3   9        9.56       13.06      5.98 o
  -5   3   9       23.65       31.67      4.83 o
  -4   3   9        4.42        5.44      2.64 o
  -3   3   9        5.82        5.84      2.32 o
  -2   3   9        1.63        3.65      1.66 o
  -1   3   9       21.40       18.12      2.21 o
   0   3   9        2.22        4.16      1.66 o
   1   3   9       41.18       38.89      3.08 o
   2   3   9       13.33       12.64      3.38 o
   3   3   9       15.50       14.62      2.39 o
  -6   4   9       17.70       10.74      5.97 o
  -5   4   9        3.21        3.07      3.45 o
  -4   4   9       36.73       49.53      4.31 o
  -3   4   9        9.06       10.79      2.73 o
  -2   4   9       35.89       40.60      2.73 o
  -1   4   9       12.84       15.14      1.95 o
   0   4   9        2.79        4.10      1.52 o
   1   4   9        0.73       -1.21      1.36 o
   2   4   9        3.25       -1.08      2.70 o
   3   4   9        1.97        3.90      4.97 o
  -5   5   9       29.37       36.87      7.57 o
  -4   5   9       16.78       30.56      6.64 o
  -3   5   9       35.72       43.33      4.07 o
  -2   5   9        0.31       -0.45      2.28 o
  -1   5   9       35.57       39.86      3.63 o
   0   5   9        2.86        4.29      1.78 o
   1   5   9        0.18        2.01      1.90 o
  -4   6   9        1.80        1.56      5.16 o
  -3   6   9        9.16        6.98      4.71 o
  -2   6   9        5.71        5.46      3.49 o
  -1   6   9        0.99        1.00      3.06 o
   0   6   9        6.09        5.48      3.44 o
   0  -8  10        2.79        7.29      4.47 o
   1  -8  10       82.66      100.41      4.62 o
   2  -8  10       31.01       30.30      4.19 o
  -2  -7  10        6.57        5.34      3.34 o
  -1  -7  10        8.88        6.87      4.55 o
   0  -7  10       45.64       49.20      3.18 o
   1  -7  10        1.12       -1.56      1.56 o
   2  -7  10       17.84       15.82      3.20 o
   3  -7  10       20.38       25.17      4.57 o
  -3  -6  10        5.43        3.71      3.41 o
  -2  -6  10        6.85        5.89      3.16 o
  -1  -6  10        1.57        3.29      2.16 o
   0  -6  10        5.94        4.59      1.79 o
   1  -6  10       30.34       29.91      4.94 o
   2  -6  10       19.26       18.74      2.44 o
   3  -6  10        8.90        9.35      2.02 o
   4  -6  10       37.98       42.97      2.72 o
  -4  -5  10        2.99       -1.60      4.11 o
  -3  -5  10        2.95       -0.81      4.14 o
  -2  -5  10        0.03       -0.46      2.08 o
  -1  -5  10        4.65        1.83      1.77 o
   0  -5  10       12.79       16.84      1.85 o
   1  -5  10       15.88       17.66      2.46 o
   2  -5  10       82.75       83.05      3.66 o
   3  -5  10        0.01        0.62      1.84 o
   4  -5  10       40.62       41.90      7.59 o
   5  -5  10       10.87       15.35      2.99 o
  -5  -4  10        2.99        6.16      5.31 o
  -4  -4  10       15.49        2.24      5.75 o
  -3  -4  10        4.76        9.07      5.20 o
  -2  -4  10        0.93       -0.44      1.96 o
  -1  -4  10       10.31       11.44      1.93 o
   0  -4  10       79.21       85.41      2.62 o
   1  -4  10        7.16        7.72      3.26 o
   2  -4  10       53.88       52.03      4.29 o
   3  -4  10       18.78       20.76      1.72 o
   4  -4  10       11.64        9.19      1.72 o
  -5  -3  10       18.36        9.58      5.38 o
  -4  -3  10        0.98       -2.70      2.70 o
  -3  -3  10       26.49       26.76      3.88 o
  -2  -3  10       18.94       21.96      2.33 o
  -1  -3  10        1.87        0.60      1.39 o
   0  -3  10       53.78       53.94      3.19 o
   1  -3  10       59.30       58.89      2.97 o
   2  -3  10        5.55        6.98      1.44 o
   3  -3  10       34.94       32.84      3.17 o
  -6  -2  10        0.70        8.48      5.76 o
  -5  -2  10        7.46        3.44      4.36 o
  -4  -2  10       15.69       15.50      3.61 o
  -3  -2  10       13.66       16.25      2.35 o
  -2  -2  10       23.19       22.17      2.29 o
  -1  -2  10       50.92       50.64      2.30 o
   0  -2  10        0.09       -1.14      1.15 o
   1  -2  10       58.64       54.60      2.76 o
   2  -2  10       32.80       31.24      1.91 o
   3  -2  10        0.22       -0.70      1.32 o
  -6  -1  10        1.13       -2.37      4.46 o
  -5  -1  10        0.01        6.04      4.67 o
  -4  -1  10       10.84       14.15      3.66 o
  -3  -1  10       12.17       14.78      2.33 o
  -2  -1  10        2.79        1.18      1.70 o
  -1  -1  10       38.22       34.25      1.79 o
   0  -1  10       44.53       40.15      2.14 o
   1  -1  10        7.07        7.01      1.67 o
   2  -1  10       17.18       13.92      1.65 o
   3  -1  10        8.79        8.87      1.66 o
  -6   0  10       13.37       11.18      5.72 o
  -5   0  10        9.21        3.52      4.62 o
  -4   0  10        0.66        2.35      2.91 o
  -3   0  10       13.39       15.27      4.02 o
  -2   0  10        0.71        0.52      1.44 o
  -1   0  10        0.68        0.84      1.13 o
   0   0  10        6.71        6.45      1.62 o
   1   0  10       41.52       42.45      2.64 o
   2   0  10       20.96       21.67      1.95 o
   3   0  10       10.82       14.35      2.12 o
   4   0  10       16.56       17.95      2.20 o
  -6   1  10        0.23       -1.53      4.44 o
  -5   1  10       14.60       16.39      5.57 o
  -4   1  10        5.38        7.06      2.61 o
  -3   1  10        0.49       -1.43      1.60 o
  -2   1  10       10.73        9.07      1.69 o
  -1   1  10        2.87        3.52      1.26 o
   0   1  10        3.01        2.38      1.42 o
   1   1  10        2.51        4.89      2.19 o
   2   1  10       12.77       13.67      1.96 o
   3   1  10        9.17       13.13      5.22 o
   4   1  10       11.29       12.34      2.48 o
  -6   2  10        0.50        0.01      4.51 o
  -5   2  10        2.13       -1.56      3.99 o
  -4   2  10        3.37        5.00      2.52 o
  -3   2  10        0.51        0.12      1.81 o
  -2   2  10        3.56        5.12      1.66 o
  -1   2  10       12.84       17.33      1.92 o
   0   2  10       25.87       26.32      2.24 o
   1   2  10        6.18        6.77      2.12 o
   2   2  10        3.77        4.73      1.96 o
   3   2  10        6.91        6.08      2.04 o
  -6   3  10       13.32       19.38      7.21 o
  -5   3  10        1.05        7.58      5.25 o
  -4   3  10        0.40       -2.20      2.45 o
  -3   3  10        0.54        5.62      2.35 o
  -2   3  10        1.47        2.38      1.59 o
  -1   3  10        3.15        1.00      1.51 o
   0   3  10       11.74       14.65      1.56 o
   1   3  10       22.82       19.76      6.70 o
   2   3  10        1.17        0.77      2.60 o
  -5   4  10       23.32       17.71      6.26 o
  -4   4  10        6.21        5.48      3.61 o
  -3   4  10       11.14       16.00      6.57 o
  -2   4  10        3.73        4.21      1.99 o
  -1   4  10        1.53       -0.17      1.64 o
   0   4  10        3.52        3.26      1.52 o
   1   4  10        0.86        5.90      4.93 o
  -4   5  10        7.90       16.38      6.01 o
  -3   5  10        0.50       -0.90      3.18 o
  -2   5  10        2.69        1.93      5.19 o
  -1   5  10        0.09       -2.07      2.12 o
   0   5  10        2.72        3.33      4.51 o
   0  -7  11        4.23        8.40      2.44 o
   1  -7  11       11.98        7.77      3.34 o
  -2  -6  11       16.30       16.59      3.85 o
  -1  -6  11        0.23        0.53      2.17 o
   0  -6  11       53.86       70.28      3.19 o
   1  -6  11       40.51       44.87      4.22 o
   2  -6  11        9.36       12.06      4.35 o
   3  -6  11       59.03       68.85      3.55 o
  -3  -5  11       13.20       20.61      5.15 o
  -2  -5  11        7.76        9.49      2.71 o
  -1  -5  11       61.15       65.44      5.47 o
   0  -5  11        0.33        2.29      1.71 o
   1  -5  11      156.82      162.96      8.30 o
   2  -5  11       28.20       29.34      2.63 o
   3  -5  11       38.30       48.21      2.77 o
  -4  -4  11        2.24        2.16      3.59 o
  -3  -4  11        6.40       11.19      3.51 o
  -2  -4  11       11.63       12.33      2.58 o
  -1  -4  11       23.55       26.39      2.33 o
   0  -4  11       66.87       64.02      3.73 o
   1  -4  11        0.94       -0.08      1.77 o
   2  -4  11       92.90       93.75      3.75 o
   3  -4  11        7.10        4.31      3.67 o
   4  -4  11       21.02       21.47      2.17 o
  -4  -3  11        0.10        3.90      3.44 o
  -3  -3  11        5.09        3.49      3.01 o
  -2  -3  11        6.31        4.67      1.96 o
  -1  -3  11        1.53        3.87      1.54 o
   0  -3  11       44.94       52.08      2.59 o
   1  -3  11       59.32       62.75      3.25 o
   2  -3  11        0.01       -0.69      2.02 o
   3  -3  11       51.34       46.78      3.99 o
  -5  -2  11        1.82        4.16      4.85 o
  -4  -2  11       19.57       23.95      5.50 o
  -3  -2  11        2.19        1.57      2.36 o
  -2  -2  11       40.63       49.17      3.61 o
  -1  -2  11        7.43        7.58      1.60 o
   0  -2  11        9.39       11.92      2.14 o
   1  -2  11       39.14       39.64      2.65 o
   2  -2  11       17.54       15.98      2.54 o
   3  -2  11        0.64       -0.22      2.31 o
  -5  -1  11        0.28        4.64      4.80 o
  -4  -1  11       24.93       32.80      4.52 o
  -3  -1  11       14.06       17.56      2.79 o
  -2  -1  11        3.08        4.62      1.62 o
  -1  -1  11       39.58       43.44      2.05 o
   0  -1  11       10.37       12.73      2.21 o
   1  -1  11        2.53        1.12      1.69 o
   2  -1  11       27.95       26.44      2.14 o
   3  -1  11        3.48        5.36      1.99 o
  -5   0  11        7.49        0.90      4.61 o
  -4   0  11        5.67        6.20      3.34 o
  -3   0  11       21.79       26.66      2.65 o
  -2   0  11        0.82        0.95      1.54 o
  -1   0  11        6.46        9.07      1.38 o
   0   0  11       41.10       40.59      3.09 o
   1   0  11       19.53       22.69      2.37 o
   2   0  11        4.80        0.35      1.61 o
   3   0  11       19.34       22.97      2.62 o
  -5   1  11       20.30       15.68      5.85 o
  -4   1  11        5.37        5.82      3.33 o
  -3   1  11        9.72       12.68      2.34 o
  -2   1  11       19.29       20.72      2.12 o
  -1   1  11        0.08       -0.27      1.23 o
   0   1  11       11.73       11.72      2.42 o
   1   1  11       18.01       18.02      2.43 o
   2   1  11        3.52        2.61      2.13 o
   3   1  11        4.54        2.60      3.38 o
  -5   2  11        5.66        6.22      4.80 o
  -4   2  11        5.59        5.74      3.52 o
  -3   2  11        7.05        7.64      3.39 o
  -2   2  11        6.54        3.85      1.76 o
  -1   2  11       34.22       36.01      2.19 o
   0   2  11        1.48        3.38      4.19 o
   1   2  11       11.49       10.37      3.05 o
   2   2  11        2.82        0.32      2.06 o
  -4   3  11        4.08       14.40      4.01 o
  -3   3  11        5.27        9.41      3.65 o
  -2   3  11        2.49        0.64      2.18 o
  -1   3  11        9.10       11.52      1.84 o
   0   3  11       18.58       17.07      2.77 o
   1   3  11        3.27        0.36      3.03 o
  -3   4  11        4.91        1.30      4.65 o
  -2   4  11        0.79        0.44      2.32 o
  -1   4  11        3.24        0.17      2.54 o
  -1  -5  12        1.58        1.95      1.89 o
   0  -5  12       19.52       18.79      3.60 o
   1  -5  12       13.13       16.20      3.20 o
  -2  -4  12        1.38        1.17      2.25 o
  -1  -4  12        6.70        4.55      2.97 o
   0  -4  12        0.04        0.15      2.65 o
   1  -4  12       17.36       19.23      2.61 o
   2  -4  12       13.02       15.32      2.16 o
  -3  -3  12        5.50        9.04      3.59 o
  -2  -3  12        5.10        7.72      2.10 o
  -1  -3  12       11.19       13.06      1.82 o
   0  -3  12        4.67        6.48      5.27 o
   1  -3  12        0.08        0.48      1.83 o
   2  -3  12        2.16        2.67      1.68 o
  -4  -2  12        1.44       -2.36      3.32 o
  -3  -2  12       49.30       55.71      4.06 o
  -2  -2  12        0.46       -1.61      1.61 o
  -1  -2  12       36.52       40.87      3.23 o
   0  -2  12        4.11        0.47      3.38 o
   1  -2  12        0.06        0.19      1.75 o
   2  -2  12        8.12       13.06      2.55 o
  -4  -1  12       13.79       21.56      4.90 o
  -3  -1  12       12.99       15.56      2.90 o
  -2  -1  12       20.66       22.96      2.22 o
  -1  -1  12        1.21       -0.55      2.15 o
   0  -1  12        2.91       -1.08      3.08 o
   1  -1  12        0.43       -0.48      1.81 o
   2  -1  12        3.30        1.67      3.63 o
  -4   0  12       22.71       31.55      5.96 o
  -3   0  12        2.21        1.23      2.39 o
  -2   0  12        2.92        2.28      2.23 o
  -1   0  12        9.07       10.23      4.03 o
   0   0  12        6.98        9.72      3.03 o
   1   0  12        1.33       -0.38      1.95 o
  -3   1  12        8.03        9.76      2.86 o
  -2   1  12       16.50       22.90      3.06 o
  -1   1  12        0.05       -2.06      2.06 o
   0   1  12       28.17       32.89      4.05 o
   1   1  12       12.04       13.09      4.42 o
  -3   2  12       28.60       23.31      6.41 o
  -2   2  12       32.94       31.95      3.31 o
  -1   2  12       36.45       42.69      3.81 o
 
